# Supplementary material for: Identification and analysis of a key long non‐coding RNAs (lncRNAs)‐associated module reveal functional lncRNAs in cardiac hypertrophy
Source: J Cell Mol Med. 2017 Nov 20;22(2):892–903. doi: 10.1111/jcmm.13376 (PMC5783834; doi:10.1111/jcmm.13376)
Supplement: Supplementary file 3 — Table S1 Risk subpathways of CH (P value < 0.05) by applying subpathway enrichment analysis. [file JCMM-22-892-s003.xls]

## Sheet: Sheet1
Probe set ID	Gene/lncRNA	Entrz ID
1415670_at	Copg1	54161
1416017_at	Copg1	54161
1415671_at	Atp6v0d1	11972
1415672_at	Golga7	57437
1415673_at	Psph	100678
1415674_a_at	Trappc4	60409
1415675_at	Dpm2	13481
1415676_a_at	Psmb5	19173
1415677_at	Dhrs1	52585
1415678_at	Ppm1a	19042
1451943_a_at	Ppm1a	19042
1415679_at	Psenen	66340
1415680_at	Anapc1	17222
1417570_at	Anapc1	17222
1434443_at	Anapc1	17222
1434444_s_at	Anapc1	17222
1415681_at	Mrpl43	94067
1415682_at	Xpo7	65246
1432573_at	Xpo7	65246
1435814_at	Xpo7	65246
1439411_a_at	Xpo7	65246
1443089_at	Xpo7	65246
1454281_at	Xpo7	65246
1415683_at	Nmt1	18107
1418082_at	Nmt1	18107
1454941_at	Nmt1	18107
1415684_at	Atg5	11793
1418235_at	Atg5	11793
1418236_s_at	Atg5	11793
1415685_at	Mtif2	76784
1415686_at	Rab14	68365
1419243_at	Rab14	68365
1419244_a_at	Rab14	68365
1419246_s_at	Rab14	68365
1415687_a_at	Psap	19156
1421813_a_at	Psap	19156
1415688_at	Ube2g1	67128
1455094_s_at	Ube2g1	67128
1415689_s_at	Zkscan3	72739
1422551_at	Zkscan3	72739
1437892_at	Zkscan3	72739
1415690_at	Mrpl27	94064
1415691_at	Dlg1	13383
1450768_at	Dlg1	13383
1415692_s_at	Canx	12330
1422845_at	Canx	12330
1428935_at	Canx	12330
1415693_at	Derl1	67819
1423082_at	Derl1	67819
1433563_s_at	Derl1	67819
1437723_s_at	Derl1	67819
1415694_at	Wars	22375
1425106_a_at	Wars	22375
1434813_x_at	Wars	22375
1437832_x_at	Wars	22375
1415695_at	Psma1	26440
1436770_x_at	Psma1	26440
1415696_at	Sar1a	20224
1423720_a_at	Sar1a	20224
1415698_at	Golm1	105348
1415699_a_at	Gps1	209318
1415700_a_at	Ssr3	67437
1447053_x_at	Ssr3	67437
1415701_x_at	Rpl23	65019
1422859_a_at	Rpl23	65019
1454859_a_at	Rpl23	65019
1460680_a_at	Rpl23	65019
1415702_a_at	Ctbp1	13016
1415703_at	Huwe1	59026
1424949_at	Huwe1	59026
1443183_at	Huwe1	59026
1444279_at	Huwe1	59026
1448056_at	Huwe1	59026
1415704_a_at	Cdv3	321022
1451100_a_at	Cdv3	321022
1415705_at	Smim7	66818
1426646_at	Smim7	66818
1426647_at	Smim7	66818
1415706_at	Copa	12847
1437274_at	Copa	12847
1415707_at	Anapc2	99152
1415709_s_at	Gbf1	107338
1415757_at	Gbf1	107338
1432677_at	Gbf1	107338
1438207_at	Gbf1	107338
1415710_at	Cox18	231430
1415711_at	Arfgef1	211673
1437104_at	Arfgef1	211673
1415712_at	Zranb1	360216
1427200_at	Zranb1	360216
1436228_at	Zranb1	360216
1415713_a_at	Ddx24	27225
1415714_a_at	Snrnp27	66618
1460697_s_at	Snrnp27	66618
1415715_at	Tmem129	68366
1431015_at	Tmem129	68366
1415716_a_at	Rps27rt	100043813
1460699_at	Rps27rt	100043813
1415717_at	Rnf220	66743
1415718_at	Sap30l	50724
1415719_s_at	Armc1	74252
1451638_s_at	Armc1	74252
1415720_s_at	Mad2l1bp	66591
1415721_a_at	Naa60	74763
1415722_a_at	Vta1	66201
1441646_at	Vta1	66201
1415723_at	Eif5	217869
1433631_at	Eif5	217869
1454663_at	Eif5	217869
1454664_a_at	Eif5	217869
1415724_a_at	Cdc42	12540
1435807_at	Cdc42	12540
1449574_a_at	Cdc42	12540
1460708_s_at	Cdc42	12540
1415725_at	Rrn3	106298
1415726_at	Ankrd17	81702
1436775_a_at	Ankrd17	81702
1454763_at	Ankrd17	81702
1459952_at	Ankrd17	81702
1415727_at	Apoa1bp	246703
1415729_at	Pdpk1	18607
1416501_at	Pdpk1	18607
1415730_at	Cpsf7	269061
1415731_at	Angel2	52477
1431606_a_at	Angel2	52477
1437050_s_at	Angel2	52477
1448360_s_at	Angel2	52477
1455362_at	Angel2	52477
1415732_at	Abhd16a	193742
1460709_a_at	Abhd16a	193742
1415733_a_at	Tomm5	68512
1415734_at	Rab7	19349
1448159_at	Rab7	19349
1415735_at	Ddb1	13194
1415736_at	Pfdn5	56612
1438358_x_at	Pfdn5	56612
1460637_s_at	Pfdn5	56612
1415737_at	Rfk	54391
1416229_at	Rfk	54391
1416230_at	Rfk	54391
1415738_at	Txndc12	66073
1415740_at	Psmc5	19184
1415741_at	Tmem165	21982
1415742_at	Aup1	11993
1415743_at	Hdac5	15184
1415744_at	Pfdn6	14976
1415745_a_at	Dscr3	13185
1415746_at	Cic	71722
1415747_s_at	Riok3	66878
1419981_at	Riok3	66878
1422650_a_at	Riok3	66878
1460670_at	Riok3	66878
1415748_a_at	Dctn5	59288
1458247_s_at	Dctn5	59288
1415749_a_at	Rragc	54170
1415750_at	Tbl3	213773
1415751_at	Hp1bp3	15441
1439845_at	Hp1bp3	15441
1447955_at	Hp1bp3	15441
1415752_at	BC031181	407819
1415753_at	Abhd17a	216169
1442883_s_at	Abhd17a	216169
1415754_at	Polr2f	69833
1415756_a_at	Snapin	20615
1415758_at	Fryl	72313
1427199_at	Fryl	72313
1444520_at	Fryl	72313
1415759_a_at	Lamtor5	68576
1436152_a_at	Lamtor5	68576
1415760_s_at	Atox1	11927
1460639_a_at	Atox1	11927
1415761_at	Mrpl52	68836
1415762_x_at	Mrpl52	68836
1460701_a_at	Mrpl52	68836
1415763_a_at	Tmem234	76799
1425054_a_at	Tmem234	76799
1415765_at	Hnrnpul2	68693
1434551_at	Hnrnpul2	68693
1415766_at	Sec22b	20333
1449063_at	Sec22b	20333
1415767_at	Ythdf1	228994
1437102_at	Ythdf1	228994
1437456_x_at	Ythdf1	228994
1415768_a_at	Ube2r2	67615
1444460_at	Ube2r2	67615
1415769_at	Itch	16396
1415770_at	Wdr6	83669
1455940_x_at	Wdr6	83669
1415771_at	Ncl	17975
1415772_at	Ncl	17975
1415773_at	Ncl	17975
1442404_at	Ncl	17975
1456528_x_at	Ncl	17975
1415774_at	Elp2	58523
1438179_s_at	Elp2	58523
1415775_at	Rbbp7	245688
1456227_x_at	Rbbp7	245688
1415776_at	Aldh3a2	11671
1415777_at	Pnliprp1	18946
1415778_at	Morf4l2	56397
1439413_x_at	Morf4l2	56397
1439432_x_at	Morf4l2	56397
1456743_x_at	Morf4l2	56397
1415779_s_at	Actg1	11465
1415780_a_at	Armcx2	67416
1437849_x_at	Armcx2	67416
1456739_x_at	Armcx2	67416
1415781_a_at	Sumo2	170930
1415782_at	Sumo2	170930
1415783_at	Vps35	65114
1415784_at	Vps35	65114
1415785_a_at	Cct8	12469
1415786_at	Pgc	109820
1415787_at	Ganab	14376
1437812_x_at	Ganab	14376
1415788_at	Ublcp1	79560
1415789_a_at	Ublcp1	79560
1415790_at	Ublcp1	79560
1454947_a_at	Ublcp1	79560
1415791_at	Rnf34	80751
1415792_at	Rbck1	24105
1415793_at	Pnpo	103711
1415794_a_at	Spin1	20729
1415795_at	Spin1	20729
1436809_a_at	Spin1	20729
1460164_at	Spin1	20729
1415796_at	Dazap2	23994
1415797_at	Ddr1	12305
1415798_at	Ddr1	12305
1435820_x_at	Ddr1	12305
1437619_x_at	Ddr1	12305
1438367_x_at	Ddr1	12305
1439382_x_at	Ddr1	12305
1456226_x_at	Ddr1	12305
1459990_at	Ddr1	12305
1415799_at	Wbp11	60321
1430987_s_at	Wbp11	60321
1415800_at	Gja1	14609
1415801_at	Gja1	14609
1437992_x_at	Gja1	14609
1438650_x_at	Gja1	14609
1438945_x_at	Gja1	14609
1438973_x_at	Gja1	14609
1415802_at	Slc16a1	20501
1446274_at	Slc16a1	20501
1415803_at	Cx3cl1	20312
1415804_at	Cx3cl1	20312
1441884_x_at	Cx3cl1	20312
1415805_at	Clps	109791
1438612_a_at	Clps	109791
1415806_at	Plat	18791
1415807_s_at	Srsf2	20382
1427504_s_at	Srsf2	20382
1427815_at	Srsf2	20382
1452439_s_at	Srsf2	20382
1415808_at	Tpbpa	21984
1415809_at	Tpbpa	21984
1438190_x_at	Tpbpa	21984
1449768_at	Tpbpa	21984
1415810_at	Uhrf1	18140
1415811_at	Uhrf1	18140
1415812_at	Gsn	227753
1436991_x_at	Gsn	227753
1437171_x_at	Gsn	227753
1456312_x_at	Gsn	227753
1456569_x_at	Gsn	227753
1415813_at	Api5	11800
1437053_x_at	Api5	11800
1437593_x_at	Api5	11800
1439214_a_at	Api5	11800
1415814_at	Atp6v1b2	11966
1419883_s_at	Atp6v1b2	11966
1449649_at	Atp6v1b2	11966
1415815_at	Trim27	19720
1438376_s_at	Trim27	19720
1448101_s_at	Trim27	19720
1456375_x_at	Trim27	19720
1457051_at	Trim27	19720
1415816_at	Cct7	12468
1415817_s_at	Cct7	12468
1415818_at	Anxa6	11749
1429246_a_at	Anxa6	11749
1415819_a_at	Ppp2r1a	51792
1438174_x_at	Ppp2r1a	51792
1438383_x_at	Ppp2r1a	51792
1438991_x_at	Ppp2r1a	51792
1455929_x_at	Ppp2r1a	51792
1415820_x_at	Nono	53610
1448103_s_at	Nono	53610
1415821_at	Nptn	20320
1441457_at	Nptn	20320
1415822_at	Scd2	20250
1415823_at	Scd2	20250
1415824_at	Scd2	20250
1415825_s_at	Csnk1d	104318
1418889_a_at	Csnk1d	104318
1437690_x_at	Csnk1d	104318
1449932_at	Csnk1d	104318
1456727_a_at	Csnk1d	104318
1415826_at	Atp6v1h	108664
1415827_a_at	Serp1	28146
1415828_a_at	Serp1	28146
1415829_at	Lbr	98386
1415830_at	Orc5	26429
1415831_at	Psmd2	21762
1415832_at	Agtr2	11609
1415833_x_at	Rps29	20090
1425884_at	Rps29	20090
1437413_x_at	Rps29	20090
1438859_x_at	Rps29	20090
1415834_at	Dusp6	67603
1415835_at	Prl3b1	18776
1415836_at	Aldh18a1	56454
1435855_x_at	Aldh18a1	56454
1437325_x_at	Aldh18a1	56454
1437333_x_at	Aldh18a1	56454
1437620_x_at	Aldh18a1	56454
1415837_at	Klk1	16612
1448107_x_at	Klk1	16612
1455977_x_at	Klk1	16612
1415838_at	Serinc1	56442
1437513_a_at	Serinc1	56442
1448108_at	Serinc1	56442
1454811_a_at	Serinc1	56442
1415839_a_at	Npm1	18148
1432416_a_at	Npm1	18148
1415840_at	Elovl5	68801
1437211_x_at	Elovl5	68801
1415841_at	Dync1i2	13427
1415842_at	Mlst8	56716
1415843_at	Mlst8	56716
1415844_at	Syt4	20983
1415845_at	Syt4	20983
1415846_a_at	Ldhc	16833
1415847_at	Ldhc	16833
1415848_at	Prl3d1	18775
1415849_s_at	Stmn1	16765
1448113_at	Stmn1	16765
1415850_at	Rasa3	19414
1415851_a_at	Impdh2	23918
1415852_at	Impdh2	23918
1415853_at	Def8	23854
1415854_at	Kitl	17311
1415855_at	Kitl	17311
1426152_a_at	Kitl	17311
1448117_at	Kitl	17311
1415856_at	Emb	13723
1415857_at	Emb	13723
1415858_at	Eif3c	56347
1415859_at	Eif3c	56347
1456083_x_at	Eif3c	56347
1456374_x_at	Eif3c	56347
1415861_at	Tyrp1	22178
1415862_at	Tyrp1	22178
1439409_x_at	Tyrp1	22178
1415863_at	Eif4g2	13690
1428362_at	Eif4g2	13690
1428363_at	Eif4g2	13690
1452758_s_at	Eif4g2	13690
1458431_at	Eif4g2	13690
1415864_at	Bpgm	12183
1415865_s_at	Bpgm	12183
1448119_at	Bpgm	12183
1415866_at	Unc45a	101869
1455912_x_at	Unc45a	101869
1459867_x_at	Unc45a	101869
1415867_at	Cct4	12464
1415868_at	Cct4	12464
1433447_x_at	Cct4	12464
1438560_x_at	Cct4	12464
1456082_x_at	Cct4	12464
1456572_x_at	Cct4	12464
1415869_a_at	Trim28	21849
1456308_x_at	Trim28	21849
1415870_at	Calu	12321
1415871_at	Tgfbi	21810
1437463_x_at	Tgfbi	21810
1448123_s_at	Tgfbi	21810
1456250_x_at	Tgfbi	21810
1415872_at	Hnrnph1	59013
1437267_x_at	Hnrnph1	59013
1415873_a_at	Actr1a	54130
1458696_at	Actr1a	54130
1415874_at	Spry1	24063
1415875_at	Fam60a	56306
1448126_at	Fam60a	56306
1415877_at	Dpysl3	22240
1438789_s_at	Dpysl3	22240
1454613_at	Dpysl3	22240
1415878_at	Rrm1	20133
1448127_at	Rrm1	20133
1415879_a_at	Rplp2	67186
1415880_a_at	Lamp1	16783
1415881_at	Ghitm	66092
1415882_at	Ghitm	66092
1415883_a_at	Cela3b	67868
1415884_at	Cela3b	67868
1435611_x_at	Cela3b	67868
1437326_x_at	Cela3b	67868
1415885_at	Chgb	12653
1415886_at	Sh2d3c	27387
1415887_at	Tfg	21787
1415888_at	Hdgf	15191
1419964_s_at	Hdgf	15191
1449681_at	Hdgf	15191
1415889_a_at	Hsp90b1	22027
1438040_a_at	Hsp90b1	22027
1415890_at	Papss1	23971
1415891_at	Suclg1	56451
1415892_at	Sgpl1	20397
1415893_at	Sgpl1	20397
1415894_at	Enpp2	18606
1448136_at	Enpp2	18606
1415895_at	Snrpn	20646
1415896_x_at	Snrpn	20646
1421063_s_at	Snrpn	20646
1435716_x_at	Snrpn	20646
1441905_x_at	Snrpn	20646
1455890_x_at	Snrpn	20646
1460075_x_at	Snrpn	20646
1415897_a_at	Mgst1	56615
1415899_at	Junb	16477
1415900_a_at	Kit	16590
1452514_a_at	Kit	16590
1415901_at	Plod3	26433
1415902_at	Aldh7a1	110695
1448137_at	Aldh7a1	110695
1460167_at	Aldh7a1	110695
1415903_at	Slc38a1	105727
1454764_s_at	Slc38a1	105727
1415904_at	Lpl	16956
1431056_a_at	Lpl	16956
1415905_at	Reg1	19692
1415906_at	Tmsb4x	19241
1415907_at	Ccnd3	12445
1415908_at	Tspyl1	22110
1460717_at	Tspyl1	22110
1415909_at	Stip1	20867
1415910_s_at	Ciapin1	109006
1440356_at	Ciapin1	109006
1441943_x_at	Ciapin1	109006
1448140_at	Ciapin1	109006
1415911_at	Impact	16210
1446751_s_at	Impact	16210
1415912_a_at	Rps13	68052
1438794_x_at	Rps13	68052
1448142_x_at	Rps13	68052
1415914_at	Hnrnpab	15384
1448144_at	Hnrnpab	15384
1453849_s_at	Hnrnpab	15384
1455855_x_at	Hnrnpab	15384
1415915_at	Ddx1	104721
1440816_x_at	Ddx1	104721
1415916_a_at	Mthfd1	108156
1415917_at	Mthfd1	108156
1436704_x_at	Mthfd1	108156
1415918_a_at	Tpi1	21991
1435659_a_at	Tpi1	21991
1452927_x_at	Tpi1	21991
1415919_at	Npdc1	18146
1415920_at	Cstf2t	83410
1415921_a_at	Tnfrsf19	29820
1425212_a_at	Tnfrsf19	29820
1448147_at	Tnfrsf19	29820
1415922_s_at	Marcksl1	17357
1435415_x_at	Marcksl1	17357
1435627_x_at	Marcksl1	17357
1437226_x_at	Marcksl1	17357
1415923_at	Ndn	17984
1435382_at	Ndn	17984
1435383_x_at	Ndn	17984
1437853_x_at	Ndn	17984
1438939_x_at	Ndn	17984
1438978_x_at	Ndn	17984
1455792_x_at	Ndn	17984
1415924_at	Tnp1	21958
1438632_x_at	Tnp1	21958
1415925_a_at	Nup62	18226
1415926_at	Nup62	18226
1438917_x_at	Nup62	18226
1447905_x_at	Nup62	18226
1415927_at	Actc1	11464
1415928_a_at	Map1lc3b	67443
1415929_at	Map1lc3b	67443
1415930_a_at	Map1lc3b	67443
1415931_at	Igf2	16002
1448152_at	Igf2	16002
1415932_x_at	Atp9a	11981
1427604_a_at	Atp9a	11981
1415934_at	Cops8	108679
1415935_at	Smoc2	64074
1431362_a_at	Smoc2	64074
1415936_at	Bcar3	29815
1415937_s_at	Pdcd6ip	18571
1426184_a_at	Pdcd6ip	18571
1448155_at	Pdcd6ip	18571
1449674_s_at	Pdcd6ip	18571
1460263_at	Pdcd6ip	18571
1415938_at	Spink3	20730
1415939_at	Fmod	14264
1437324_x_at	Fmod	14264
1437685_x_at	Fmod	14264
1437718_x_at	Fmod	14264
1438966_x_at	Fmod	14264
1456084_x_at	Fmod	14264
1415940_at	Zfand2a	100494
1415941_s_at	Zfand2a	100494
1449702_at	Zfand2a	100494
1449703_at	Zfand2a	100494
1415943_at	Sdc1	20969
1415944_at	Sdc1	20969
1437279_x_at	Sdc1	20969
1448158_at	Sdc1	20969
1415945_at	Mcm5	17218
1436808_x_at	Mcm5	17218
1459658_at	Mcm5	17218
1415946_at	Pigq	14755
1426055_a_at	Pigq	14755
1435416_x_at	Pigq	14755
1437999_x_at	Pigq	14755
1438652_x_at	Pigq	14755
1415947_at	Creg1	433375
1415948_at	Creg1	433375
1415949_at	Cpe	12876
1439437_x_at	Cpe	12876
1415950_a_at	Pebp1	23980
1438649_x_at	Pebp1	23980
1415951_at	Fkbp10	14230
1449632_s_at	Fkbp10	14230
1415952_at	Mark2	13728
1415953_s_at	Mark2	13728
1435889_at	Mark2	13728
1415955_x_at	Prm1	19118
1437054_x_at	Prm1	19118
1439379_x_at	Prm1	19118
1415956_a_at	Cdk16	18555
1438625_s_at	Cdk16	18555
1460169_a_at	Cdk16	18555
1415957_a_at	Rrp1	18114
1427720_a_at	Rrp1	18114
1415958_at	Slc2a4	20528
1415959_at	Slc2a4	20528
1415960_at	Mpo	17523
1415961_at	Itm2c	64294
1415962_at	Eif3h	68135
1434324_x_at	Eif3h	68135
1415963_at	Hnrnph2	56258
1415964_at	Scd1	20249
1415965_at	Scd1	20249
1415966_a_at	Ndufv1	17995
1415967_at	Ndufv1	17995
1456015_x_at	Ndufv1	17995
1415968_a_at	Kap	16483
1415969_s_at	Kap	16483
1415970_at	Cox6c	12864
1434491_a_at	Cox6c	12864
1415971_at	Marcks	17118
1415972_at	Marcks	17118
1415973_at	Marcks	17118
1437034_x_at	Marcks	17118
1456028_x_at	Marcks	17118
1456700_x_at	Marcks	17118
1415974_at	Map2k2	26396
1460636_at	Map2k2	26396
1415975_at	Carhsp1	52502
1415976_a_at	Carhsp1	52502
1415977_at	Isyna1	71780
1415978_at	Tubb3	22152
1415979_x_at	Rpl7	19989
1426162_a_at	Rpl7	19989
1426163_x_at	Rpl7	19989
1415981_at	Herpud2	80517
1415982_at	Herpud2	80517
1439424_x_at	Herpud2	80517
1415983_at	Lcp1	18826
1444389_at	Lcp1	18826
1448160_at	Lcp1	18826
1415984_at	Acadm	11364
1415985_at	Sf3b3	101943
1415986_at	Clcn4-2	12727
1432191_at	Clcn4-2	12727
1448161_a_at	Clcn4-2	12727
1415987_at	Hdlbp	110611
1415988_at	Hdlbp	110611
1419806_at	Hdlbp	110611
1419869_s_at	Hdlbp	110611
1449615_s_at	Hdlbp	110611
1415989_at	Vcam1	22329
1448162_at	Vcam1	22329
1451314_a_at	Vcam1	22329
1415990_at	Vdac2	22334
1415991_a_at	Klhdc3	71765
1448164_at	Klhdc3	71765
1454747_a_at	Klhdc3	71765
1415992_at	Pigo	56703
1437142_a_at	Pigo	56703
1438155_x_at	Pigo	56703
1415993_at	Sqle	20775
1415994_at	Cyp2e1	13106
1415995_at	Casp6	12368
1415996_at	Txnip	56338
1415997_at	Txnip	56338
1415998_at	Vdac1	22333
1436992_x_at	Vdac1	22333
1437192_x_at	Vdac1	22333
1437452_x_at	Vdac1	22333
1437947_x_at	Vdac1	22333
1415999_at	Hey1	15213
1416000_a_at	Prdx1	18477
1433866_x_at	Prdx1	18477
1434731_x_at	Prdx1	18477
1436691_x_at	Prdx1	18477
1437014_x_at	Prdx1	18477
1416001_a_at	Cotl1	72042
1416002_x_at	Cotl1	72042
1425801_x_at	Cotl1	72042
1436236_x_at	Cotl1	72042
1436838_x_at	Cotl1	72042
1416003_at	Cldn11	18417
1416004_at	Ywhah	22629
1416005_at	Psmc1	19179
1416006_at	Mdk	17242
1416007_at	Satb1	20230
1416008_at	Satb1	20230
1436182_at	Satb1	20230
1456902_at	Satb1	20230
1416009_at	Tspan3	56434
1416010_a_at	Ehd1	13660
1416011_x_at	Ehd1	13660
1416012_at	Ehd1	13660
1448175_at	Ehd1	13660
1416013_at	Pld3	18807
1416014_at	Abce1	24015
1416015_s_at	Abce1	24015
1416016_at	Tap1	21354
1448177_at	Tap1	21354
1416018_at	Dr1	13486
1416019_at	Dr1	13486
1416020_a_at	Atp5g1	11951
1444874_at	Atp5g1	11951
1416021_a_at	Fabp5	16592
1416022_at	Fabp5	16592
1416024_x_at	Cct3	12462
1426067_x_at	Cct3	12462
1448178_a_at	Cct3	12462
1449645_s_at	Cct3	12462
1459987_s_at	Cct3	12462
1416025_at	Fgg	99571
1416027_at	Pdcd6	18570
1416028_a_at	Hn1	15374
1438988_x_at	Hn1	15374
1448180_a_at	Hn1	15374
1416029_at	Klf10	21847
1416030_a_at	Mcm7	17220
1416031_s_at	Mcm7	17220
1438320_s_at	Mcm7	17220
1439269_x_at	Mcm7	17220
1416032_at	Tmem109	68539
1416033_at	Tmem109	68539
1437008_x_at	Tmem109	68539
1456057_x_at	Tmem109	68539
1416034_at	Cd24a	12484
1437502_x_at	Cd24a	12484
1448182_a_at	Cd24a	12484
1416035_at	Hif1a	15251
1427418_a_at	Hif1a	15251
1431981_at	Hif1a	15251
1448183_a_at	Hif1a	15251
1416036_at	Fkbp1a	14225
1438795_x_at	Fkbp1a	14225
1438958_x_at	Fkbp1a	14225
1448184_at	Fkbp1a	14225
1456196_x_at	Fkbp1a	14225
1416037_a_at	Cct2	12461
1433534_a_at	Cct2	12461
1433535_x_at	Cct2	12461
1416038_at	Snd1	56463
1437037_x_at	Snd1	56463
1416039_x_at	Cyr61	16007
1438133_a_at	Cyr61	16007
1442340_x_at	Cyr61	16007
1416040_at	Lipf	67717
1416041_at	Sgk1	20393
1416042_s_at	Nasp	50927
1416043_at	Nasp	50927
1416044_at	Flii	14248
1448189_a_at	Flii	14248
1416045_a_at	Smarcb1	20587
1435856_x_at	Smarcb1	20587
1416046_a_at	Fuca2	66848
1416047_at	Fuca2	66848
1440313_at	Fuca2	66848
1416048_at	Phc2	54383
1437239_x_at	Phc2	54383
1416049_at	Gldc	104174
1416050_a_at	Scarb1	20778
1437378_x_at	Scarb1	20778
1455820_x_at	Scarb1	20778
1416051_at	C2	12263
1441912_x_at	C2	12263
1457664_x_at	C2	12263
1416052_at	Prps1	19139
1416053_at	Lrrn1	16979
1416054_at	Rps5	20103
1416056_a_at	Ndufb11	104130
1416057_at	Ndufb11	104130
1455911_x_at	Ndufb11	104130
1416058_s_at	Atp5c1	11949
1416059_at	Sec23b	27054
1416060_at	Tbc1d15	66687
1416061_at	Tbc1d15	66687
1416062_at	Tbc1d15	66687
1416063_x_at	Ceacam11	66996
1434533_x_at	Ceacam11	66996
1436696_x_at	Ceacam11	66996
1439458_x_at	Ceacam11	66996
1448197_at	Ceacam11	66996
1455957_x_at	Ceacam11	66996
1416064_a_at	Hspa5	14828
1427464_s_at	Hspa5	14828
1416065_a_at	Ankrd10	102334
1429304_at	Ankrd10	102334
1448199_at	Ankrd10	102334
1416066_at	Cd9	12527
1416067_at	Ifrd1	15982
1416068_at	Kars	85305
1416069_at	Pfkp	56421
1430634_a_at	Pfkp	56421
1416070_a_at	Ddx18	66942
1416071_at	Ddx18	66942
1416072_at	Cd34	12490
1416073_a_at	Nup85	445007
1437520_a_at	Nup85	445007
1416074_a_at	Rpl28	19943
1416075_at	Sav1	64010
1448204_at	Sav1	64010
1416076_at	Ccnb1	268697
1419943_s_at	Ccnb1	268697
1419944_at	Ccnb1	268697
1448205_at	Ccnb1	268697
1416077_at	Adm	11535
1416078_s_at	Raf1	110157
1420090_at	Raf1	110157
1425419_a_at	Raf1	110157
1416079_a_at	Arpc1a	56443
1416080_at	Adam15	11490
1425170_a_at	Adam15	11490
1438760_x_at	Adam15	11490
1416081_at	Smad1	17125
1448208_at	Smad1	17125
1459843_s_at	Smad1	17125
1416082_at	Rab1	19324
1436034_at	Rab1	19324
1448210_at	Rab1	19324
1416083_at	Zfand5	22682
1416084_at	Zfand5	22682
1416085_s_at	Zfand5	22682
1429657_at	Zfand5	22682
1453224_at	Zfand5	22682
1416086_at	Tpst2	22022
1416087_at	Ap1s1	11769
1416088_a_at	Rps15	20054
1416089_at	Rps15	20054
1416090_at	Pdhb	68263
1416091_at	Map4	17758
1416092_a_at	Map4	17758
1437855_at	Map4	17758
1443702_at	Map4	17758
1416093_a_at	Mrpl20	66448
1416094_at	Adam9	11502
1416096_at	Vipas39	104799
1438983_x_at	Vipas39	104799
1416097_at	Lrrc4	192198
1435832_at	Lrrc4	192198
1416098_at	Syngr3	20974
1448216_at	Syngr3	20974
1416099_at	Prkar2a	19087
1427414_at	Prkar2a	19087
1428783_at	Prkar2a	19087
1416100_at	Eif3d	55944
1416101_a_at	Hist1h1c	50708
1436994_a_at	Hist1h1c	50708
1438204_at	Hist1h1c	50708
1416102_at	Ywhaz	22631
1436971_x_at	Ywhaz	22631
1436981_a_at	Ywhaz	22631
1439005_x_at	Ywhaz	22631
1448218_s_at	Ywhaz	22631
1448219_a_at	Ywhaz	22631
1416104_at	Mpdu1	24070
1416105_at	Nnt	18115
1456573_x_at	Nnt	18115
1460523_at	Nnt	18115
1416106_at	Kti12	100087
1416107_at	Nsg2	18197
1456685_at	Nsg2	18197
1416108_a_at	Tmed3	66111
1416109_at	Fuca1	71665
1437772_s_at	Fuca1	71665
1456155_x_at	Fuca1	71665
1416110_at	Slc35a4	67843
1420199_at	Slc35a4	67843
1456013_x_at	Slc35a4	67843
1416111_at	Cd83	12522
1416112_at	Cox8a	12868
1448222_x_at	Cox8a	12868
1416113_at	Fkbp8	14232
1416114_at	Sparcl1	13602
1416115_at	Orc3	50793
1416118_at	Trim59	66949
1431430_s_at	Trim59	66949
1416119_at	Txn1	22166
1416120_at	Rrm2	20135
1434437_x_at	Rrm2	20135
1448226_at	Rrm2	20135
1416121_at	Lox	16948
1437903_at	Lox	16948
1448228_at	Lox	16948
1416122_at	Ccnd2	12444
1416123_at	Ccnd2	12444
1416124_at	Ccnd2	12444
1430127_a_at	Ccnd2	12444
1434745_at	Ccnd2	12444
1448229_s_at	Ccnd2	12444
1455956_x_at	Ccnd2	12444
1416125_at	Fkbp5	14229
1448231_at	Fkbp5	14229
1416126_at	Polr1b	20017
1416127_a_at	Dnpep	13437
1437437_x_at	Dnpep	13437
1438557_x_at	Dnpep	13437
1439452_x_at	Dnpep	13437
1416128_at	Tuba1c	22146
1448232_x_at	Tuba1c	22146
1416129_at	Errfi1	74155
1419816_s_at	Errfi1	74155
1416130_at	Prnp	19122
1448233_at	Prnp	19122
1416131_s_at	Efr3a	76740
1416132_at	Efr3a	76740
1416133_at	Efr3a	76740
1416134_at	Aplp1	11803
1435857_s_at	Aplp1	11803
1416136_at	Mmp2	17390
1439364_a_at	Mmp2	17390
1416137_at	Anxa7	11750
1416138_at	Anxa7	11750
1416139_at	Reg2	19693
1416140_a_at	Dhx30	72831
1438832_x_at	Dhx30	72831
1438969_x_at	Dhx30	72831
1416141_a_at	Rps6	20104
1434377_x_at	Rps6	20104
1435817_x_at	Rps6	20104
1437246_x_at	Rps6	20104
1454620_x_at	Rps6	20104
1455693_x_at	Rps6	20104
1416143_at	Atp5j	11957
1416144_a_at	Dhx15	13204
1416145_at	Dhx15	13204
1416146_at	Hspa4	15525
1416147_at	Hspa4	15525
1435194_at	Hspa4	15525
1416148_at	Laptm4b	114128
1436915_x_at	Laptm4b	114128
1438365_x_at	Laptm4b	114128
1416149_at	Olig1	50914
1416150_a_at	Srsf3	20383
1416151_at	Srsf3	20383
1416152_a_at	Srsf3	20383
1434512_x_at	Srsf3	20383
1438215_at	Srsf3	20383
1454993_a_at	Srsf3	20383
1416154_at	Srp54b	665155
1416157_at	Vcl	22330
1416158_at	Nr2f2	11819
1416159_at	Nr2f2	11819
1416160_at	Nr2f2	11819
1436475_at	Nr2f2	11819
1416161_at	Rad21	19357
1416162_at	Rad21	19357
1455938_x_at	Rad21	19357
1416163_at	Cops4	26891
1416164_at	Fbln5	23876
1446377_at	Fbln5	23876
1416165_at	Rab31	106572
1431691_a_at	Rab31	106572
1416166_a_at	Prdx4	53381
1416167_at	Prdx4	53381
1435731_x_at	Prdx4	53381
1416168_at	Serpinf1	20317
1453724_a_at	Serpinf1	20317
1416169_at	Tpbpb	116913
1456246_x_at	Tpbpb	116913
1416170_at	Trap1	68015
1437379_x_at	Trap1	68015
1416171_at	Kansl2	69612
1416172_at	Pes1	64934
1416173_at	Pes1	64934
1416174_at	Rbbp9	26450
1416176_at	Hmgb1	15289
1425048_a_at	Hmgb1	15289
1432882_at	Hmgb1	15289
1435324_x_at	Hmgb1	15289
1439463_x_at	Hmgb1	15289
1448235_s_at	Hmgb1	15289
1416177_at	Rbmxl1	19656
1416178_a_at	Plekhb1	27276
1416179_a_at	Rdx	19684
1416180_a_at	Rdx	19684
1448236_at	Rdx	19684
1416181_at	Mesdc2	67943
1436749_at	Mesdc2	67943
1444035_at	Mesdc2	67943
1416182_at	Apba3	57267
1416183_a_at	Ldhb	16832
1434499_a_at	Ldhb	16832
1448237_x_at	Ldhb	16832
1455235_x_at	Ldhb	16832
1416185_a_at	Adh5	11532
1416186_at	Pnrc2	52830
1416187_s_at	Pnrc2	52830
1416188_at	Gm2a	14667
1442203_at	Gm2a	14667
1448241_at	Gm2a	14667
1416189_a_at	Sec61a1	53421
1416190_a_at	Sec61a1	53421
1416191_at	Sec61a1	53421
1434986_a_at	Sec61a1	53421
1448242_at	Sec61a1	53421
1416192_at	Napa	108124
1448243_at	Napa	108124
1416193_at	Car1	12346
1416194_at	Cyp4b1	13120
1416195_at	Inpp5k	19062
1438446_x_at	Inpp5k	19062
1456412_a_at	Inpp5k	19062
1416196_at	Rpsa	16785
1448245_at	Rpsa	16785
1416197_at	Snrpc	20630
1416198_at	Nelfcd	57314
1416199_at	Kifc3	16582
1416200_at	Il33	77125
1416201_at	Crk	12928
1425855_a_at	Crk	12928
1436835_at	Crk	12928
1448248_at	Crk	12928
1460176_at	Crk	12928
1416202_at	Phb2	12034
1438938_x_at	Phb2	12034
1455713_x_at	Phb2	12034
1416203_at	Aqp1	11826
1416204_at	Gpd1	14555
1439396_x_at	Gpd1	14555
1448249_at	Gpd1	14555
1416205_at	Glb1	12091
1416206_at	Sipa1	20469
1416207_at	Taz	66826
1416208_at	Usp14	59025
1420042_at	Usp14	59025
1420043_s_at	Usp14	59025
1437714_x_at	Usp14	59025
1416209_at	Glud1	14661
1448253_at	Glud1	14661
1416210_at	Imp3	102462
1416211_a_at	Ptn	19242
1416212_at	Magoh	17149
1416213_x_at	Surf4	20932
1434589_x_at	Surf4	20932
1436797_a_at	Surf4	20932
1448255_a_at	Surf4	20932
1455822_x_at	Surf4	20932
1416214_at	Mcm4	17217
1436708_x_at	Mcm4	17217
1416215_at	Gosr1	53334
1448256_at	Gosr1	53334
1416216_at	Reps1	19707
1440822_x_at	Reps1	19707
1416217_a_at	Rpl37a	19981
1416218_x_at	Rpl37a	19981
1439447_x_at	Rpl37a	19981
1460543_x_at	Rpl37a	19981
1416219_at	Rpl19	19921
1416220_at	Spcs1	69019
1448258_a_at	Spcs1	69019
1416221_at	Fstl1	14314
1448259_at	Fstl1	14314
1416222_at	Nsdhl	18194
1416223_at	Sh3bp5l	79566
1416224_at	Zbtb17	22642
1416225_at	Adh1	11522
1416226_at	Arpc1b	11867
1416228_at	Pin1	23988
1416231_at	Vac14	234729
1416232_at	Olig2	50913
1416233_at	Eif3i	54709
1448264_a_at	Eif3i	54709
1416234_at	Lrrc59	98238
1416235_at	Lrrc59	98238
1416236_a_at	Mpzl2	14012
1416237_at	Mpzl2	14012
1448265_x_at	Mpzl2	14012
1416238_at	Tie1	21846
1416240_at	Psmb7	19177
1416241_at	Sec13	110379
1454539_at	Sec13	110379
1416242_at	Klhl13	67455
1448269_a_at	Klhl13	67455
1416244_a_at	Cnbp	12785
1437850_a_at	Cnbp	12785
1416245_at	Aurkaip1	66077
1416246_a_at	Coro1a	12721
1455269_a_at	Coro1a	12721
1416247_at	Dctn3	53598
1416248_at	Nadk	192185
1416249_at	Nadk	192185
1416250_at	Btg2	12227
1448272_at	Btg2	12227
1416251_at	Mcm6	17219
1438852_x_at	Mcm6	17219
1447756_x_at	Mcm6	17219
1416252_at	Stk38	106504
1416253_at	Cdkn2d	12581
1416254_a_at	Vps16	80743
1416255_at	Gja4	14612
1416256_a_at	Tubb5	22154
1455719_at	Tubb5	22154
1416257_at	Capn2	12334
1416258_at	Tk1	21877
1416259_at	Pex12	103737
1458971_at	Pex12	103737
1416260_a_at	Snx1	56440
1416261_at	Tmem19	67226
1416262_at	Tmem19	67226
1448275_at	Tmem19	67226
1416263_at	Abcb9	56325
1416264_at	Abcb9	56325
1430394_a_at	Abcb9	56325
1416265_at	Capn10	23830
1452959_a_at	Capn10	23830
1416266_at	Pdyn	18610
1416267_at	Scoc	56367
1430999_a_at	Scoc	56367
1416268_at	Ets2	23872
1416269_at	Atp5j2	57423
1435395_s_at	Atp5j2	57423
1416270_at	Polr2g	67710
1416271_at	Perp	64058
1416272_at	Lamtor3	56692
1416273_at	Tnfaip2	21928
1438855_x_at	Tnfaip2	21928
1457918_at	Tnfaip2	21928
1416274_at	Ctns	83429
1416275_at	Slc26a6	171429
1416276_a_at	Rps4x	20102
1420304_x_at	Rps4x	20102
1416277_a_at	Rplp1	56040
1416278_a_at	Atp5o	28080
1437164_x_at	Atp5o	28080
1416279_at	Ap1b1	11764
1416280_at	Uba2	50995
1433440_x_at	Uba2	50995
1437278_a_at	Uba2	50995
1448283_a_at	Uba2	50995
1416281_at	Wdr45b	66840
1416282_at	Psmc3	19182
1416283_at	Gart	14450
1424435_a_at	Gart	14450
1424436_at	Gart	14450
1416284_at	Mrpl28	68611
1437622_x_at	Mrpl28	68611
1456313_x_at	Mrpl28	68611
1416285_at	Ndufc1	66377
1448284_a_at	Ndufc1	66377
1416286_at	Rgs4	19736
1416287_at	Rgs4	19736
1448285_at	Rgs4	19736
1416288_at	Dnaja1	15502
1459835_s_at	Dnaja1	15502
1460179_at	Dnaja1	15502
1416289_at	Plod1	18822
1445893_at	Plod1	18822
1416290_a_at	Psmc4	23996
1416291_at	Psmc4	23996
1416292_at	Prdx3	11757
1416293_at	Nfib	18028
1427680_a_at	Nfib	18028
1434101_at	Nfib	18028
1434102_at	Nfib	18028
1448288_at	Nfib	18028
1454834_at	Nfib	18028
1416294_at	Scamp3	24045
1416295_a_at	Il2rg	16186
1416296_at	Il2rg	16186
1416297_s_at	Reg3b	18489
1448290_at	Reg3b	18489
1416298_at	Mmp9	17395
1448291_at	Mmp9	17395
1416299_at	Shcbp1	20419
1416300_a_at	Slc25a3	18674
1416301_a_at	Ebf1	13591
1416302_at	Ebf1	13591
1439789_at	Ebf1	13591
1448293_at	Ebf1	13591
1416303_at	Litaf	56722
1416304_at	Litaf	56722
1448294_at	Litaf	56722
1416305_at	Sh3bp4	98402
1455250_at	Sh3bp4	98402
1416306_at	Clca3	23844
1416307_at	Ap1m1	11767
1459832_s_at	Ap1m1	11767
1416308_at	Ugdh	22235
1416309_at	Nusap1	108907
1416310_at	Nusap1	108907
1442830_at	Nusap1	108907
1416312_at	Rars	104458
1416313_at	Mllt11	56772
1416315_at	Abhd4	105501
1439259_x_at	Abhd4	105501
1416316_at	Slc27a2	26458
1416317_a_at	Stambp	70527
1431962_a_at	Stambp	70527
1416318_at	Serpinb1a	66222
1448301_s_at	Serpinb1a	66222
1416319_at	Adk	11534
1438292_x_at	Adk	11534
1416320_at	Sec22a	317717
1416321_s_at	Prelp	116847
1416322_at	Prelp	116847
1416323_at	Kctd20	66989
1416324_s_at	Kctd20	66989
1441875_at	Kctd20	66989
1448302_at	Kctd20	66989
1416325_at	Crisp1	11571
1416326_at	Crip1	12925
1416327_at	Ufc1	66155
1416328_a_at	Atp6v0e	11974
1416329_at	Cyfip1	20430
1457134_at	Cyfip1	20430
1459866_x_at	Cyfip1	20430
1416330_at	Cd81	12520
1416331_a_at	Nfe2l1	18023
1416332_at	Cirbp	12696
1416333_at	Dok2	13449
1416334_at	Wwox	80707
1431942_at	Wwox	80707
1431960_at	Wwox	80707
1416335_at	Mif	17319
1416336_s_at	Snrpd1	20641
1416337_at	Uqcrb	67530
1455997_a_at	Uqcrb	67530
1416338_at	Sh3gl1	20405
1416339_a_at	Prkcsh	19089
1416340_a_at	Man2b1	17159
1416341_at	Polr2c	20021
1416342_at	Tnc	21923
1416343_a_at	Lamp2	16784
1416344_at	Lamp2	16784
1428094_at	Lamp2	16784
1434503_s_at	Lamp2	16784
1416347_at	Men1	17283
1416348_at	Men1	17283
1443826_x_at	Men1	17283
1416349_at	Mrpl34	94065
1438014_at	Mrpl34	94065
1416350_at	Klf16	118445
1416351_at	Map2k1	26395
1416352_s_at	Tecr	106529
1429681_a_at	Tecr	106529
1416353_at	Nr1h2	22260
1416354_at	Rbmx	19655
1416355_at	Rbmx	19655
1426863_at	Rbmx	19655
1437847_x_at	Rbmx	19655
1416356_at	Gmpr2	105446
1437166_at	Gmpr2	105446
1416357_a_at	Mcam	84004
1416358_at	Mfsd10	68294
1416359_at	Snx18	170625
1416360_at	Snx18	170625
1416361_a_at	Dync1i1	13426
1416362_a_at	Fkbp4	14228
1416363_at	Fkbp4	14228
1416364_at	Hsp90ab1	15516
1416365_at	Hsp90ab1	15516
1416366_at	Ndufc2	68197
1455036_s_at	Ndufc2	68197
1460506_s_at	Ndufc2	68197
1416367_at	1110001J03Rik	66117
1416368_at	Gsta4	14860
1416369_at	Hiatl1	66631
1416370_at	Zscan21	22697
1420095_s_at	Zscan21	22697
1420096_at	Zscan21	22697
1449732_at	Zscan21	22697
1416371_at	Apod	11815
1444564_at	Apod	11815
1416372_at	Ptdss1	19210
1441866_s_at	Ptdss1	19210
1449739_at	Ptdss1	19210
1454195_at	Ptdss1	19210
1416373_at	Nfs1	18041
1431431_a_at	Nfs1	18041
1416374_at	Ap3m1	55946
1416375_at	Ap3m1	55946
1448308_at	Ap3m1	55946
1448309_at	Ap3m1	55946
1416376_at	Tmem97	69071
1416377_at	Pdcd7	50996
1416378_at	Pnkp	59047
1416379_at	Panx1	55991
1416380_at	Mov10	17454
1416381_a_at	Prdx5	54683
1416382_at	Ctsc	13032
1416383_a_at	Pcx	18563
AFFX-PyruCarbMur/L09192_3_at	Pcx	18563
AFFX-PyruCarbMur/L09192_5_at	Pcx	18563
AFFX-PyruCarbMur/L09192_MA_at	Pcx	18563
AFFX-PyruCarbMur/L09192_MB_at	Pcx	18563
1416384_a_at	Cope	59042
1416385_a_at	M6pr	17113
1416386_a_at	M6pr	17113
1416387_at	Pip4k2c	117150
1416388_at	Pip4k2c	117150
1416389_a_at	Rcbtb2	105670
1416390_at	Rcbtb2	105670
1431017_at	Rcbtb2	105670
1447634_x_at	Rcbtb2	105670
1416391_at	Ptcd1	71799
1425096_a_at	Ptcd1	71799
1454970_at	Ptcd1	71799
1416392_a_at	Atp6v0c	11984
1435732_x_at	Atp6v0c	11984
1438925_x_at	Atp6v0c	11984
1416393_at	Emg1	14791
1416394_at	Bag1	12017
1416395_at	Guk1	14923
1416397_at	Mesdc1	80889
1416398_at	Mesdc1	80889
1416400_at	Pycrl	66194
1416401_at	Cd82	12521
1416402_at	Abcb10	56199
1416403_at	Abcb10	56199
1430475_at	Abcb10	56199
1454265_a_at	Abcb10	56199
1416404_s_at	Rps16	20055
1437196_x_at	Rps16	20055
1416405_at	Bgn	12111
1437889_x_at	Bgn	12111
1448323_a_at	Bgn	12111
1416406_at	Pea15a	18611
1416407_at	Pea15a	18611
1416408_at	Acox1	11430
1416409_at	Acox1	11430
1416410_at	Pafah1b3	18476
1416411_at	Gstm2	14863
1416412_at	Nsmaf	18201
1416413_at	Ctsj	26898
1416414_at	Emilin1	100952
1431834_a_at	Emilin1	100952
1416415_a_at	H2afz	51788
1438092_x_at	H2afz	51788
1456032_x_at	H2afz	51788
1416416_x_at	Gstm1	14862
1425627_x_at	Gstm1	14862
1448330_at	Gstm1	14862
1416417_a_at	Ndufb7	66916
1448331_at	Ndufb7	66916
1416418_at	Gabarapl1	57436
1416419_s_at	Gabarapl1	57436
1416420_a_at	Rpl9	20005
1443843_x_at	Rpl9	20005
1416421_a_at	Ssb	20823
1453928_a_at	Ssb	20823
1416424_at	Plin3	66905
1416425_at	Pex19	19298
1448332_at	Pex19	19298
1455208_at	Pex19	19298
1416426_at	Rab5a	271457
1416427_at	Ccni	12453
1448334_a_at	Ccni	12453
1448335_s_at	Ccni	12453
1416428_at	Thap11	59016
1416429_a_at	Cat	12359
1416430_at	Cat	12359
1416431_at	Tubb6	67951
1446353_at	Tubb6	67951
1416432_at	Pfkfb3	170768
1456676_a_at	Pfkfb3	170768
1416433_at	Rpa2	19891
1454011_a_at	Rpa2	19891
1416434_at	Bcl2l10	12049
1416435_at	Ltbr	17000
1416436_a_at	Uqcc1	56046
1448337_at	Uqcc1	56046
1416437_a_at	Mapk8ip3	30957
1425975_a_at	Mapk8ip3	30957
1453553_at	Mapk8ip3	30957
1416438_at	Puf60	67959
1416439_at	Dctpp1	66422
1416440_at	Cd164	53599
1416441_at	Cpq	54381
1431638_at	Cpq	54381
1416442_at	Ier2	15936
1416443_a_at	Sae1	56459
1430021_a_at	Sae1	56459
1416444_at	Elovl2	54326
1416445_at	Fam98a	72722
1416446_at	Tmem30a	69981
1416447_at	Tmem30a	69981
1448339_at	Tmem30a	69981
1416448_at	Itpa	16434
1416449_x_at	Stxbp2	20911
1437048_x_at	Stxbp2	20911
1448341_a_at	Stxbp2	20911
1416450_at	Taf8	63856
1416451_s_at	Taf8	63856
1416452_at	Oat	18242
1416453_x_at	Evc2	68525
1429447_at	Evc2	68525
1448344_at	Evc2	68525
1416454_s_at	Acta2	11475
1416455_a_at	Cryab	12955
1434369_a_at	Cryab	12955
1416456_a_at	Chia1	81600
1416457_at	Ddah2	51793
1416458_at	Arf2	11841
1416459_at	Arf2	11841
1438661_a_at	Arf2	11841
1456473_x_at	Arf2	11841
1416460_at	Miox	56727
1416461_at	Caprin1	53872
1416462_at	Caprin1	53872
1416463_at	Caprin1	53872
1433901_at	Caprin1	53872
1448347_a_at	Caprin1	53872
1448348_at	Caprin1	53872
1416464_at	Slc4a1	20533
1431743_a_at	Slc4a1	20533
1434502_x_at	Slc4a1	20533
1416465_a_at	Vapa	30960
1416466_at	Vapa	30960
1416467_at	Ddx3x	13205
1423042_at	Ddx3x	13205
1423043_s_at	Ddx3x	13205
1416468_at	Aldh1a1	11668
1416469_at	Luzp1	269593
1448352_at	Luzp1	269593
1416470_a_at	Rpn1	103963
1438943_x_at	Rpn1	103963
1439257_x_at	Rpn1	103963
1448353_x_at	Rpn1	103963
1456438_x_at	Rpn1	103963
1416471_at	Cept1	99712
1416472_at	Syap1	67043
1416473_a_at	Igdcc4	56741
1416474_at	Igdcc4	56741
1416475_at	Ube2d2a	56550
1416476_a_at	Ube2d2a	56550
1416477_at	Ube2d2a	56550
1448356_at	Ube2d2a	56550
1416478_a_at	Mdh2	17448
1433984_a_at	Mdh2	17448
1416479_a_at	Tmem14c	66154
1416481_s_at	Higd1a	56295
1448359_a_at	Higd1a	56295
1416482_at	Ttc3	22129
1416483_at	Ttc3	22129
1416484_at	Ttc3	22129
1447908_x_at	Ttc3	22129
1448361_at	Ttc3	22129
1416486_at	Aimp1	13722
1416487_a_at	Yap1	22601
1448363_at	Yap1	22601
1416488_at	Ccng2	12452
1448364_at	Ccng2	12452
1416489_at	Pi4k2b	67073
1420411_a_at	Pi4k2b	67073
1449862_a_at	Pi4k2b	67073
1416490_at	Tmed6	66269
1416491_at	Numbl	18223
1416492_at	Ccne1	12447
1441910_x_at	Ccne1	12447
1416493_at	Ddost	13200
1420179_at	Ddost	13200
1449760_at	Ddost	13200
1416494_at	Ndufs5	595136
1416495_s_at	Ndufs5	595136
1416496_at	Mrfap1	67568
1416497_at	Pdia4	12304
1416498_at	Ppic	19038
1416499_a_at	Dctn6	22428
1448368_at	Dctn6	22428
1416500_at	Sacm1l	83493
1416502_a_at	Preb	50907
1455667_at	Preb	50907
1456037_x_at	Preb	50907
1416503_at	Lxn	17035
1416504_at	Ulk1	22241
1448370_at	Ulk1	22241
1416505_at	Nr4a1	15370
1416506_at	Psma6	26443
1435317_x_at	Psma6	26443
1437144_x_at	Psma6	26443
1416508_at	Med28	66999
1448374_at	Med28	66999
1416509_at	Tm9sf3	107358
1428412_at	Tm9sf3	107358
1448375_at	Tm9sf3	107358
1460186_at	Tm9sf3	107358
1416510_at	Mrpl4	66163
1416511_a_at	Cdc42ep4	56699
1436801_x_at	Cdc42ep4	56699
1416512_at	Nubp2	26426
1459842_x_at	Nubp2	26426
1416513_at	Lamb2	16779
1416514_a_at	Fscn1	14086
1416515_at	Fscn1	14086
1416516_at	Fscn1	14086
1448378_at	Fscn1	14086
1416517_at	Pnpla6	50767
1416518_at	H1foo	171506
1416519_at	Rpl36	54217
1416520_x_at	Rpl36	54217
1433510_x_at	Rpl36	54217
1416521_at	Sepw1	20364
1460561_x_at	Sepw1	20364
1416522_a_at	Grcc10	14790
1416523_at	Rnase1	19752
1416524_at	Spop	20747
1416525_at	Spop	20747
1447827_x_at	Spop	20747
1416526_a_at	Park7	57320
1456194_a_at	Park7	57320
1416527_at	Rab32	67844
1416528_at	Sh3bgrl3	73723
1416529_at	Emp1	13730
1416530_a_at	Pnp	18950
1416531_at	Gsto1	14873
1456036_x_at	Gsto1	14873
1416532_at	Trrap	100683
1416533_at	Egln2	112406
1416534_at	Dpf2	19708
1416535_at	Mcrs1	51812
1416536_at	Mum1	68114
1416537_at	Creld1	171508
1416538_at	Siae	22619
1460387_a_at	Siae	22619
1416540_at	Hgs	15239
1416541_at	Clpb	20480
1454168_a_at	Clpb	20480
1416542_at	Phf1	21652
1416543_at	Nfe2l2	18024
1416544_at	Ezh2	14056
1416545_at	Zdhhc7	102193
1416546_a_at	Rpl6	19988
1416547_at	Ndufb3	66495
1416548_at	Slc35b4	58246
1416549_at	Slc35b4	58246
1416550_at	Slc35b4	58246
1416551_at	Atp2a2	11938
1427250_at	Atp2a2	11938
1452363_a_at	Atp2a2	11938
1416552_at	Dppa5a	434423
1416553_at	Stra13	20892
1416554_at	Pdlim1	54132
1437170_x_at	Pdlim1	54132
1416555_at	Ei24	13663
1416557_a_at	Eftud2	20624
1438835_a_at	Eftud2	20624
1456107_x_at	Eftud2	20624
1416558_at	Melk	17279
1416559_at	Rrp8	101867
1416560_at	Slc13a3	114644
1438377_x_at	Slc13a3	114644
1439385_x_at	Slc13a3	114644
1416561_at	Gad1	14415
1416562_at	Gad1	14415
1416563_at	Ctps	51797
1416564_at	Sox7	20680
1416565_at	Cox6b1	110323
1436757_a_at	Cox6b1	110323
1416566_at	Strap	20901
1419912_s_at	Strap	20901
1419913_at	Strap	20901
1416567_s_at	Atp5e	67126
1416568_a_at	Acin1	56215
1421197_a_at	Acin1	56215
1416569_at	Actl6a	56456
1416570_s_at	Gfm1	28030
1448381_at	Gfm1	28030
1416572_at	Mmp14	17387
1448383_at	Mmp14	17387
1416573_at	Pofut2	80294
1421104_at	Pofut2	80294
1435056_x_at	Pofut2	80294
1437845_x_at	Pofut2	80294
1448384_at	Pofut2	80294
1416574_at	Tox4	268741
1436049_at	Tox4	268741
1416575_at	Cdc45	12544
1416576_at	Socs3	12702
1455899_x_at	Socs3	12702
1456212_x_at	Socs3	12702
1416577_a_at	Rbx1	56438
1416578_at	Rbx1	56438
1438623_x_at	Rbx1	56438
1448387_at	Rbx1	56438
1416579_a_at	Epcam	17075
1416581_at	Wdr5	140858
1448389_at	Wdr5	140858
1416582_a_at	Bad	12015
1416583_at	Bad	12015
1416584_at	Man2b2	17160
1416585_at	Ruvbl1	56505
1416586_at	Zfp239	22685
1416587_a_at	Xrcc1	22594
1416588_at	Ptprn	19275
1416589_at	Sparc	20692
1448392_at	Sparc	20692
1416590_a_at	Rab34	19376
1416591_at	Rab34	19376
1416592_at	Glrx	93692
1416593_at	Glrx	93692
1416594_at	Sfrp1	20377
1428136_at	Sfrp1	20377
1438620_x_at	Sfrp1	20377
1448395_at	Sfrp1	20377
1460187_at	Sfrp1	20377
1416595_at	Mrps22	64655
1416596_at	Slc44a4	70129
1416597_at	Hdgfrp2	15193
1438913_x_at	Hdgfrp2	15193
1416598_at	Glis2	83396
1416599_at	Glis2	83396
1416600_a_at	Rcan1	54720
1416601_a_at	Rcan1	54720
1416602_a_at	Rad52	19365
1416603_at	Rpl22	19934
1448398_s_at	Rpl22	19934
1453118_s_at	Rpl22	19934
1416604_at	Cyc1	66445
1416605_at	Nhp2	52530
1416606_s_at	Nhp2	52530
1416607_at	4931406C07Rik	70984
1454067_a_at	4931406C07Rik	70984
1416608_a_at	BC004004	80748
1416609_at	BC004004	80748
1434276_x_at	BC004004	80748
1438534_x_at	BC004004	80748
1416610_a_at	Clcn3	12725
1433486_at	Clcn3	12725
1433487_at	Clcn3	12725
1438366_x_at	Clcn3	12725
1416611_at	Scamp2	24044
1448404_at	Scamp2	24044
1416612_at	Cyp1b1	13078
1416613_at	Cyp1b1	13078
1416614_at	Eid1	58521
1448405_a_at	Eid1	58521
1448406_at	Eid1	58521
1416615_at	Clpp	53895
1416616_s_at	Clpp	53895
1416617_at	Acss1	68738
1437583_x_at	Acss1	68738
1416618_at	Ppox	19044
1416619_at	4632428N05Rik	74048
1448407_at	4632428N05Rik	74048
1416620_at	Smarcal1	54380
1416621_at	Llgl1	16897
1416622_at	Wbscr16	94254
1416623_at	Thbs3	21827
1416625_at	Serping1	12258
1416626_at	Pla2g1b	18778
1433949_x_at	Pla2g1b	18778
1437015_x_at	Pla2g1b	18778
1416627_at	Spint1	20732
1416629_at	Slc1a5	20514
1416630_at	Id3	15903
1416631_at	Ap4b1	67489
1416632_at	Me1	17436
1430307_a_at	Me1	17436
1416633_a_at	Fam96a	68250
1416634_at	Fam96a	68250
1416635_at	Smpdl3a	57319
1416636_at	Rheb	19744
1416637_at	Slc4a2	20535
1416638_at	Sall2	50524
1416639_at	Slc2a5	56485
1416640_at	Kcne1l	66240
1416641_at	Lig1	16881
1416642_a_at	Tpt1	22070
1416644_a_at	Sema3b	20347
1431795_a_at	Sema3b	20347
1448415_a_at	Sema3b	20347
1416645_a_at	Afp	11576
1416646_at	Afp	11576
1436879_x_at	Afp	11576
1436881_x_at	Afp	11576
1416647_at	Bckdha	12039
1416648_at	Dync1h1	13424
1416649_at	Ambp	11699
1416650_at	Rfpl4	192658
1416651_at	Znhit2	29805
1416652_at	Aspn	66695
1448421_s_at	Aspn	66695
1416653_at	Stxbp3a	20912
1435058_x_at	Stxbp3a	20912
1416654_at	Slc31a2	20530
1453721_a_at	Slc31a2	20530
1416655_at	C1galt1c1	59048
1416656_at	Clic1	114584
1416657_at	Akt1	11651
1425711_a_at	Akt1	11651
1442759_at	Akt1	11651
1416658_at	Frzb	20378
1448424_at	Frzb	20378
1416659_at	Eif3a	13669
1416660_at	Eif3a	13669
1416661_at	Eif3a	13669
1448425_at	Eif3a	13669
1416662_at	Sardh	192166
1448426_at	Sardh	192166
1416663_at	Ndufa9	66108
1416664_at	Cdc20	107995
1439377_x_at	Cdc20	107995
1439394_x_at	Cdc20	107995
1416665_at	Coq7	12850
1416666_at	Serpine2	20720
1416667_at	Ebp	13595
1416668_at	Emc2	66736
1416669_s_at	Naca	17938
1448430_a_at	Naca	17938
1416670_at	Setdb1	84505
1451833_a_at	Setdb1	84505
1416671_a_at	Mcoln1	94178
1416672_s_at	Mcoln1	94178
1431305_at	Mcoln1	94178
1416673_at	Bace2	56175
1435581_at	Bace2	56175
1437846_x_at	Bace2	56175
1438645_x_at	Bace2	56175
1416674_at	Ptpru	19273
1446638_at	Ptpru	19273
1416675_s_at	Plcd1	18799
1448432_at	Plcd1	18799
1416676_at	Kng1	16644
1426045_at	Kng1	16644
1416677_at	Apoh	11818
1416678_at	Cops3	26572
1458259_x_at	Cops3	26572
1416679_at	Abcd3	19299
1416680_at	Ube3a	22215
1416681_at	Ube3a	22215
1416682_at	Ube3a	22215
1416683_at	Plxnb2	140570
1416684_at	Fbl	14113
1416685_s_at	Fbl	14113
1416686_at	Plod2	26432
1416687_at	Plod2	26432
1416688_at	Snap91	20616
1437817_at	Snap91	20616
1416689_at	Tuft1	22156
1416690_at	Gtpbp2	56055
1416691_at	Gtpbp2	56055
1448437_a_at	Gtpbp2	56055
1416692_at	Coil	12812
1419106_at	Coil	12812
1416693_at	Foxc2	14234
1416694_at	Gk2	14626
1416695_at	Tspo	12257
1438948_x_at	Tspo	12257
1456251_x_at	Tspo	12257
1416696_at	D17Wsu104e	28106
1448439_at	D17Wsu104e	28106
1448440_x_at	D17Wsu104e	28106
1416697_at	Dpp4	13482
1441342_at	Dpp4	13482
1459973_x_at	Dpp4	13482
1416698_a_at	Cks1b	54124
1448441_at	Cks1b	54124
1416700_at	Rnd3	74194
1416701_at	Rnd3	74194
1416702_at	Serpini1	20713
1448443_at	Serpini1	20713
1416703_at	Mapk14	26416
1416704_at	Mapk14	26416
1426104_at	Mapk14	26416
1451927_a_at	Mapk14	26416
1416705_at	Rpe	66646
1416706_at	Rpe	66646
1416707_a_at	Pmf1	67037
1438173_x_at	Pmf1	67037
1416708_a_at	Gramd1a	52857
1416709_a_at	Ngrn	83485
1416710_at	Tmem35	67564
1416711_at	Tbr1	21375
1416712_at	Pepd	18624
1416713_at	Tppp3	67971
1416714_at	Irf8	15900
1448452_at	Irf8	15900
1416715_at	Gjb3	14620
1416716_at	Efs	13644
1438114_x_at	Efs	13644
1416717_at	Crisp2	22024
1416718_at	Bcan	12032
1441899_x_at	Bcan	12032
1416719_a_at	Rps10	67097
1434854_a_at	Rps10	67097
1438723_a_at	Rps10	67097
1439374_x_at	Rps10	67097
1456497_x_at	Rps10	67097
1416720_at	Srsf6	67996
1416721_s_at	Srsf6	67996
1447898_s_at	Srsf6	67996
1448454_at	Srsf6	67996
1416722_at	Hmg20a	66867
1416723_at	Tcf4	21413
1416724_x_at	Tcf4	21413
1416725_at	Tcf4	21413
1424089_a_at	Tcf4	21413
1434148_at	Tcf4	21413
1434149_at	Tcf4	21413
1416726_s_at	Ube2s	77891
1416727_a_at	Cyb5a	109672
1416728_at	Csnk2b	13001
1416729_at	Plg	18815
1416730_at	Rcl1	59028
1416731_at	Top2b	21974
1416732_at	Top2b	21974
1448458_at	Top2b	21974
1416733_at	Mkln1	27418
1416734_at	Mkln1	27418
1436096_at	Mkln1	27418
1416735_at	Asah1	11886
1416736_at	Casc3	192160
1416737_at	Gys1	14936
1450196_s_at	Gys1	14936
1416738_at	Brap	72399
1416739_a_at	Brap	72399
1416740_at	Col5a1	12831
1416741_at	Col5a1	12831
1434479_at	Col5a1	12831
1416742_at	Cfdp1	23837
1416743_at	Uap1	107652
1437490_x_at	Uap1	107652
1456516_x_at	Uap1	107652
1416746_at	H2afx	15270
1416747_at	Mfsd5	106073
1416748_a_at	Mre11a	17535
1441990_at	Mre11a	17535
1416749_at	Htra1	56213
1438251_x_at	Htra1	56213
1416750_at	Sigmar1	18391
1440792_x_at	Sigmar1	18391
1451956_a_at	Sigmar1	18391
1416751_a_at	Ddx20	53975
1416752_at	Ldb3	24131
1433783_at	Ldb3	24131
1451999_at	Ldb3	24131
1416753_at	Prkar1b	19085
1416754_at	Prkar1b	19085
1434325_x_at	Prkar1b	19085
1440132_s_at	Prkar1b	19085
1440133_x_at	Prkar1b	19085
1416755_at	Dnajb1	81489
1416756_at	Dnajb1	81489
1416757_at	Zwilch	68014
1416758_at	Arhgap27	544817
1431313_at	Arhgap27	544817
1416759_at	Mical1	171580
1456439_x_at	Mical1	171580
1416760_at	Galnt16	108760
1416761_at	Hsd11b2	15484
1416762_at	S100a10	20194
1456642_x_at	S100a10	20194
1416763_at	Cdc123	98828
1416764_at	Fis1	66437
1443819_x_at	Fis1	66437
1416766_at	2014-03-02	224703
1416767_a_at	Smim14	68552
1416768_at	Smim14	68552
1435464_at	Smim14	68552
1416769_s_at	Atp6v0b	114143
1437013_x_at	Atp6v0b	114143
1416770_at	Stk25	59041
1416771_at	Trappc3	27096
1416772_at	Cpt2	12896
1416774_at	Wee1	22390
1416775_at	Atp5sl	66349
1430450_at	Atp5sl	66349
1416776_at	Crym	12971
1416777_at	Ceacam12	67315
1416778_at	Sdpr	20324
1416779_at	Sdpr	20324
1443832_s_at	Sdpr	20324
1416780_at	Pfkm	18642
1416781_at	Praf2	54637
1416782_s_at	Praf2	54637
1416783_at	Tac1	21333
1416784_at	Pgk2	18663
1416785_at	Kcnip1	70357
1448459_at	Kcnip1	70357
1454504_at	Kcnip1	70357
1416786_at	Acvr1	11477
1416787_at	Acvr1	11477
1448460_at	Acvr1	11477
1416788_a_at	Idh3g	15929
1416789_at	Idh3g	15929
1416790_a_at	Tdg	21665
1435715_x_at	Tdg	21665
1448462_at	Tdg	21665
1416791_a_at	Nxf1	53319
1439092_at	Nxf1	53319
1416792_at	Ppm1g	14208
1416793_at	Atl2	56298
1416794_at	Atl2	56298
1431197_at	Atl2	56298
1435594_at	Atl2	56298
1416795_at	Cryl1	68631
1447112_s_at	Cryl1	68631
1416796_at	Nck2	17974
1416797_at	Nck2	17974
1416798_a_at	Nme4	56520
1416799_at	Trpm7	58800
1416800_at	Trpm7	58800
1416801_at	Trpm7	58800
1416802_a_at	Cdca5	67849
1448466_at	Cdca5	67849
1416803_at	Fkbp7	14231
1416804_at	Ehbp1l1	114601
1448467_a_at	Ehbp1l1	114601
1416805_at	Fam198b	68659
1429637_at	Fam198b	68659
1416806_at	Fdxr	14149
1416807_at	Rpl36a	19982
1416808_at	Nid1	18073
1448469_at	Nid1	18073
1416809_at	Cyp3a11	13112
1416810_at	Mea1	17256
1437943_s_at	Mea1	17256
1416812_at	Tia1	21841
1416813_at	Tia1	21841
1416814_at	Tia1	21841
1437934_at	Tia1	21841
1416815_s_at	Bub3	12237
1448473_at	Bub3	12237
1416818_at	Parva	57342
1431375_s_at	Parva	57342
1416819_at	Cdc37	12539
1416820_at	Cdc37	12539
1416821_at	Dgcr14	27886
1416822_at	Dgcr14	27886
1416823_a_at	Osbpl1a	64291
1460192_at	Osbpl1a	64291
1416824_at	B230118H07Rik	68170
1443236_at	B230118H07Rik	68170
1416825_at	Snta1	20648
1416826_a_at	Med20	56771
1448478_at	Med20	56771
1416827_at	Tbxas1	21391
1416828_at	Snap25	20614
1447763_at	Snap25	20614
1416829_at	Atp5b	11947
1416831_at	Neu1	18010
1447942_x_at	Neu1	18010
1416832_at	Slc39a8	67547
1448482_at	Slc39a8	67547
1416833_at	Keg1	64697
1416834_x_at	Ndufb2	68198
1448483_a_at	Ndufb2	68198
1453806_at	Ndufb2	68198
1416836_at	Lrp10	65107
1416837_at	Bax	12028
1416838_at	Mut	17850
1416839_at	Mut	17850
1448486_at	Mut	17850
1416840_at	Mid1ip1	68041
1416841_at	1110059E24Rik	66206
1416842_at	Gstm5	14866
1416843_at	Pde6d	18582
1416844_at	Prmt2	15468
1437234_x_at	Prmt2	15468
1416845_at	Tmem132a	98170
1416846_a_at	Pdzrn3	55983
1416848_at	Ubl5	66177
1436882_at	Ubl5	66177
1416849_at	Cisd1	52637
1416850_s_at	Cisd1	52637
1443822_s_at	Cisd1	52637
1416851_at	St13	70356
1436113_a_at	St13	70356
1460193_at	St13	70356
1416852_a_at	Ncdn	26562
1416853_at	Ncdn	26562
1416854_at	Slc34a2	20531
1416855_at	Gas1	14451
1448494_at	Gas1	14451
1456322_at	Gas1	14451
1416856_at	Oser1	66680
1416857_at	Sdf2	20316
1416859_at	Fkbp3	30795
1416860_s_at	Ing1	26356
1433267_at	Ing1	26356
1448496_a_at	Ing1	26356
1416861_at	Stam	20844
1416862_at	Stam	20844
1459427_at	Stam	20844
1416863_at	Abhd8	64296
1416864_at	Surf6	20935
1416866_at	Bet1	12068
1416867_at	Bet1	12068
1416868_at	Cdkn2c	12580
1439164_at	Cdkn2c	12580
1416870_at	Dnal4	54152
1416871_at	Adam8	11501
1416872_at	Tspan6	56496
1448501_at	Tspan6	56496
1416873_a_at	Cdk2	12566
1416874_a_at	Paf1	54624
1416875_at	Parvg	64099
1416876_at	Parvg	64099
1416877_a_at	Mrpl51	66493
1416878_at	Mrpl51	66493
1416879_at	Mrpl51	66493
1416880_at	Mcl1	17210
1416881_at	Mcl1	17210
1437527_x_at	Mcl1	17210
1448503_at	Mcl1	17210
1456243_x_at	Mcl1	17210
1456381_x_at	Mcl1	17210
1416882_at	Rgs10	67865
1416883_at	Clptm1	56457
1441083_at	Clptm1	56457
1416884_at	Cbx3	12417
1432628_at	Cbx3	12417
1416885_at	1110038F14Rik	117171
1416886_at	C1d	57316
1416887_at	C1d	57316
1448505_at	C1d	57316
1416888_at	Fadd	14082
1446499_at	Fadd	14082
1416889_at	Tnni2	21953
1438609_x_at	Tnni2	21953
1416890_at	Wdr74	107071
1416891_at	Numb	18222
1425368_a_at	Numb	18222
1416892_s_at	Fam107b	66540
1416893_at	Fam107b	66540
1448509_at	Fam107b	66540
1416894_at	Hspbp1	66245
1416895_at	Efna1	13636
1448510_at	Efna1	13636
1416896_at	Rps6ka1	20111
1416897_at	Parp9	80285
1416898_a_at	Irf3	54131
1426111_x_at	Irf3	54131
1438721_a_at	Irf3	54131
1416899_at	Utf1	22286
1458333_x_at	Utf1	22286
1416901_at	Npc2	67963
1448513_a_at	Npc2	67963
1455768_at	Npc2	67963
1416902_a_at	Cox5b	12859
1435613_x_at	Cox5b	12859
1454716_x_at	Cox5b	12859
1416903_at	Nucb1	18220
1416904_at	Mbnl1	56758
1457924_at	Mbnl1	56758
1416905_at	Guca2a	14915
1416906_at	Anapc5	59008
1433822_x_at	Anapc5	59008
1435177_a_at	Anapc5	59008
1435178_x_at	Anapc5	59008
1453307_a_at	Anapc5	59008
1456695_x_at	Anapc5	59008
1416907_at	Tsn	22099
1416908_s_at	Tsn	22099
1448515_at	Tsn	22099
1448516_at	Tsn	22099
1416909_at	Pigyl	66268
1416910_at	Dnajc15	66148
1416911_a_at	Akirin1	68050
1416912_at	Akirin1	68050
1416913_at	Ces1c	13884
1416915_at	Msh6	17688
1416916_at	Elf3	13710
1416917_at	1700123O20Rik	58248
1416918_at	Dlg3	53310
1416919_a_at	Nphp1	53885
1448523_at	Nphp1	53885
1453686_x_at	Nphp1	53885
1416921_x_at	Aldoa	11674
1433604_x_at	Aldoa	11674
1434799_x_at	Aldoa	11674
1439375_x_at	Aldoa	11674
1416922_a_at	Bnip3l	12177
1416923_a_at	Bnip3l	12177
[truncated: 28,345 more rows]
