# Supplementary material for: Identification and analysis of a key long non‐coding RNAs (lncRNAs)‐associated module reveal functional lncRNAs in cardiac hypertrophy
Source: J Cell Mol Med. 2017 Nov 20;22(2):892–903. doi: 10.1111/jcmm.13376 (PMC5783834; doi:10.1111/jcmm.13376)
Supplement: Supplementary file 4 — Table S2 Known CH‐related PCGs in CHLPN. [file JCMM-22-892-s004.xls]

## Sheet: Sheet1
Gene_ID	FoldChange	log2FoldChange	p.value	Type
75614	2.72886	1.4483	0.0347627	lncRNA
627782	1.2924	0.370051	0.0362914	lncRNA
320174	1.66075	0.731831	0.0337349	lncRNA
68314	1.44536	0.531433	0.0270101	lncRNA
100502987	2.1867	1.12875	0.287191	lncRNA
100036538	0.259409	-1.9467	0.0509238	lncRNA
68127	0.371658	-1.42795	0.238357	lncRNA
75957	0.697185	-0.520387	0.0452823	lncRNA
69066	2.14453	1.10066	0.14164	lncRNA
319830	1.67269	0.742171	0.0304851	lncRNA
100039684	2.21367	1.14644	0.207681	lncRNA
68790	3.154	1.65718	0.0560775	lncRNA
70057	4.49928	2.16969	0.002439	lncRNA
73321	2.09771	1.06882	0.229111	lncRNA
66709	0.458066	-1.12637	0.0368689	lncRNA
321014	2.471	1.3051	0.17986	lncRNA
69338	2.04877	1.03476	0.261146	lncRNA
72326	0.419722	-1.25249	0.133555	lncRNA
69248	2.45126	1.29352	0.2508	lncRNA
112414	2.96696	1.56899	0.0609213	lncRNA
73216	0.432124	-1.21048	0.0691698	lncRNA
66503	1.58286	0.662533	0.00561053	lncRNA
70593	2.71307	1.43992	0.115207	lncRNA
78263	3.03982	1.60399	0.123446	lncRNA
74712	4.95961	2.31023	0.0326076	lncRNA
72438	0.427739	-1.2252	0.0219951	lncRNA
76003	0.482791	-1.05053	0.172647	lncRNA
77119	2.35686	1.23687	0.071834	lncRNA
77822	2.20257	1.13919	0.103389	lncRNA
70898	2.23814	1.1623	0.074875	lncRNA
69952	2.16683	1.11558	0.0200178	lncRNA
71390	0.328475	-1.60614	0.0626473	lncRNA
100034675	0.480015	-1.05885	0.271067	lncRNA
319336	2.63555	1.3981	0.114366	lncRNA
68690	0.395891	-1.33682	0.0467636	lncRNA
100036528	0.403917	-1.30787	0.167164	lncRNA
100215	2.30965	1.20768	0.00194141	lncRNA
73938	2.28838	1.19433	0.084587	lncRNA
71235	2.00986	1.0071	0.111997	lncRNA
70966	0.299489	-1.73942	0.0897798	lncRNA
71234	3.09071	1.62794	0.0261177	lncRNA
74092	2.87651	1.52432	0.0365769	lncRNA
73331	0.48607	-1.04076	0.211389	lncRNA
77103	0.271034	-1.88346	0.029627	lncRNA
71056	3.37523	1.75499	0.17893	lncRNA
623223	4.20351	2.07159	0.0165102	lncRNA
100503812	0.399509	-1.3237	0.0430162	lncRNA
75722	0.299733	-1.73825	0.0460898	lncRNA
78758	2.18768	1.1294	0.0555914	lncRNA
73326	2.58635	1.37092	0.0362	lncRNA
100503481	2.00876	1.0063	0.0407746	lncRNA
75789	0.310764	-1.68611	0.1442	lncRNA
74621	0.430258	-1.21673	0.0491651	lncRNA
71122	2.21291	1.14594	0.164855	lncRNA
71009	2.35874	1.23802	0.173308	lncRNA
75043	0.4693	-1.09142	0.0541671	lncRNA
73814	0.468322	-1.09443	0.236167	lncRNA
75163	2.32331	1.21618	0.0389246	lncRNA
78105	5.65408	2.49929	0.00109633	lncRNA
77857	0.435062	-1.20071	0.053402	lncRNA
73985	1.99581	0.996971	0.0100513	lncRNA
75166	2.12222	1.08557	0.260355	lncRNA
27493	2.90814	1.5401	0.050405	lncRNA
73280	0.431832	-1.21146	0.193846	lncRNA
100329140	2.46098	1.29923	0.0243803	lncRNA
74989	3.47234	1.79591	0.0478502	lncRNA
75231	2.31322	1.2099	0.169857	lncRNA
70883	2.10826	1.07605	0.0979273	lncRNA
329735	0.548162	-0.867326	0.0294589	lncRNA
101694	3.53637	1.82227	0.130543	lncRNA
320203	0.321991	-1.63491	0.00501994	lncRNA
330385	0.258331	-1.95271	0.00291539	lncRNA
100503380	1.31342	0.393332	0.027343	lncRNA
110333	2.09655	1.06802	0.189247	lncRNA
102634678	5.00509	2.3234	0.00481601	lncRNA
100165	0.463765	-1.10853	0.163999	lncRNA
320846	1.58466	0.66417	0.0418742	lncRNA
636791	5.46254	2.44957	0.00302143	lncRNA
100126240	0.382014	-1.3883	0.228722	lncRNA
68531	0.484998	-1.04395	0.169097	lncRNA
320323	2.63998	1.40053	0.0762438	lncRNA
100503924	0.647954	-0.626038	0.00195773	lncRNA
100418192	2.0739	1.05235	0.278936	lncRNA
320606	5.69207	2.50895	0.00388283	lncRNA
109202	2.34594	1.23017	0.106633	lncRNA
102638080	0.468774	-1.09304	0.249301	lncRNA
100504312	2.77276	1.47132	0.173419	lncRNA
100503157	2.42632	1.27877	0.159397	lncRNA
100503791	2.56408	1.35844	0.0931847	lncRNA
100502834	0.545483	-0.874393	0.027896	lncRNA
319454	3.63871	1.86343	0.0313106	lncRNA
100045469	2.10566	1.07428	0.126388	lncRNA
319208	3.27266	1.71047	0.00687816	lncRNA
69881	0.238111	-2.07029	0.0137237	lncRNA
68986	2.06219	1.04418	0.0236249	lncRNA
77209	0.390028	-1.35835	0.119084	lncRNA
100504626	0.427353	-1.2265	0.0798085	lncRNA
100503546	0.47387	-1.07744	0.340322	lncRNA
102636681	4.96617	2.31213	0.00477523	lncRNA
102635569	2.09472	1.06676	0.108011	lncRNA
790910	4.52816	2.17892	0.0339666	lncRNA
102636239	2.22191	1.1518	0.208386	lncRNA
102637100	3.15311	1.65678	0.026444	lncRNA
100503797	2.00162	1.00117	0.267764	lncRNA
100043305	0.364701	-1.45521	0.0192722	lncRNA
100048019	0.217592	-2.2003	0.0554527	lncRNA
73516	2.65613	1.40933	0.133927	lncRNA
102634580	3.13955	1.65056	0.101097	lncRNA
100415901	1.56813	0.64905	0.0338687	lncRNA
633947	3.19039	1.67373	0.00665302	lncRNA
104522	2.07354	1.0521	0.326649	lncRNA
100048701	4.04788	2.01717	0.0077575	lncRNA
100503664	2.06075	1.04317	0.102655	lncRNA
319894	0.656503	-0.607127	0.0235972	lncRNA
446210	2.87768	1.52491	0.00803974	lncRNA
102638632	3.57583	1.83828	0.0308098	lncRNA
100043424	1.47762	0.563273	0.0133876	lncRNA
73438	2.28301	1.19094	0.249235	lncRNA
100042793	0.233685	-2.09736	0.0036479	lncRNA
414101	3.11114	1.63744	0.0561102	lncRNA
72588	0.310109	-1.68915	0.0325016	lncRNA
414067	2.38419	1.2535	0.0464439	lncRNA
102640117	0.360072	-1.47364	0.160534	lncRNA
320453	0.372164	-1.42599	0.0825574	lncRNA
100503783	2.20292	1.13942	0.162914	lncRNA
100047123	1.44988	0.535933	0.0389735	lncRNA
442800	2.39558	1.26037	0.102644	lncRNA
321001	0.327768	-1.60925	0.092674	lncRNA
790912	0.394644	-1.34138	0.267997	lncRNA
751866	2.63535	1.39799	0.0573696	lncRNA
100126244	0.484182	-1.04638	0.365537	lncRNA
329387	0.432672	-1.20865	0.25868	lncRNA
100504021	1.53765	0.620727	0.0396636	lncRNA
100042125	4.58083	2.19561	0.0057802	lncRNA
73558	4.25594	2.08948	0.000354023	lncRNA
75395	2.12118	1.08487	0.232348	lncRNA
15397	2.10974	1.07707	0.18666	lncRNA
102633540	2.17569	1.12147	0.13379	lncRNA
76237	0.185783	-2.42831	0.00109307	lncRNA
71523	1.53065	0.61414	0.0358167	lncRNA
102635958	2.35691	1.2369	0.130145	lncRNA
100380944	0.250782	-1.9955	0.0420194	lncRNA
100503859	0.354627	-1.49563	0.0904748	lncRNA
70003	2.10139	1.07134	0.0997267	lncRNA
75802	0.265013	-1.91587	0.0260557	lncRNA
67791	2.62931	1.39469	0.173238	lncRNA
77323	4.4127	2.14166	0.0204615	lncRNA
74671	0.455903	-1.1332	0.187009	lncRNA
74988	0.474139	-1.07662	0.36781	lncRNA
75060	2.69672	1.43121	0.118452	lncRNA
67194	2.82052	1.49596	0.0470736	lncRNA
75814	0.491599	-1.02445	0.0509254	lncRNA
74883	2.2852	1.19232	0.10404	lncRNA
100379612	2.36947	1.24457	0.205854	lncRNA
100174921	3.08863	1.62697	0.0426606	lncRNA
74475	0.408714	-1.29083	0.0237831	lncRNA
75151	2.26524	1.17966	0.0667684	lncRNA
75280	2.40905	1.26847	0.181036	lncRNA
320152	0.4499	-1.15232	0.0643538	lncRNA
71054	2.63071	1.39545	0.108145	lncRNA
70845	2.78393	1.47712	0.0930607	lncRNA
70955	2.12239	1.08569	0.252377	lncRNA
78723	2.39196	1.25819	0.176091	lncRNA
75984	2.53357	1.34117	0.0468517	lncRNA
620695	1.36705	0.451067	0.0463966	lncRNA
319783	2.25364	1.17226	0.241784	lncRNA
100504399	1.86114	0.896187	0.0234177	lncRNA
68285	2.54849	1.34964	0.0148249	lncRNA
553095	6.90901	2.78848	0.0541802	lncRNA
320879	2.032	1.0229	0.310323	lncRNA
320026	2.76201	1.46572	0.205377	lncRNA
100039239	0.350194	-1.51377	0.105672	lncRNA
98452	0.448382	-1.1572	0.0372752	lncRNA
100503134	5.69523	2.50975	0.0049971	lncRNA
100504350	2.04765	1.03397	0.295511	lncRNA
100216343	3.75077	1.90719	0.00035076	lncRNA
100504628	2.22837	1.15599	0.37521	lncRNA
100503826	0.499021	-1.00283	0.125179	lncRNA
100504455	2.77672	1.47338	0.0596683	lncRNA
100126229	2.84504	1.50845	0.104073	lncRNA
100041196	0.4399	-1.18475	0.0399442	lncRNA
228025	2.681	1.42277	0.241876	lncRNA
320614	3.14971	1.65522	0.113157	lncRNA
100043213	2.50198	1.32307	0.067049	lncRNA
102638259	2.75291	1.46096	0.0350662	lncRNA
100504464	4.97443	2.31453	0.0941113	lncRNA
434249	0.296101	-1.75584	0.0795931	lncRNA
76991	2.30382	1.20403	0.145797	lncRNA
77594	0.466897	-1.09882	0.0727166	lncRNA
74518	0.439919	-1.18469	0.149169	lncRNA
13016	0.832853	-0.263867	0.0199656	PCG
321022	1.41494	0.500746	0.00771672	PCG
15184	0.847472	-0.238762	0.034934	PCG
11671	1.244	0.314985	0.0399768	PCG
22240	1.24464	0.315725	0.0155868	PCG
18606	0.613222	-0.705519	0.0349634	PCG
11464	1.3981	0.48347	0.0276187	PCG
22334	1.17948	0.238148	0.0484815	PCG
21354	1.49768	0.582728	0.0048568	PCG
11951	1.25344	0.325889	0.0274572	PCG
104174	2.59943	1.37819	0.000259399	PCG
20103	1.1742	0.231683	0.0498112	PCG
56421	1.25317	0.32558	0.0340971	PCG
24070	1.31431	0.394308	0.0464063	PCG
14314	1.38487	0.469748	0.0442398	PCG
11867	1.17952	0.238198	0.0405136	PCG
14612	1.33212	0.413725	0.0117855	PCG
22154	1.22819	0.296536	0.03512	PCG
11764	1.27986	0.355981	0.0154041	PCG
15502	0.70731	-0.499586	0.0300495	PCG
57436	1.22735	0.295545	0.0246723	PCG
12955	1.20683	0.271218	0.0274164	PCG
20533	2.02504	1.01795	0.0217944	PCG
19038	1.32871	0.41003	0.0102944	PCG
14086	1.4306	0.516621	0.0159359	PCG
67844	3.14287	1.65208	0.0231567	PCG
19708	0.734252	-0.445653	0.0158315	PCG
51797	0.753279	-0.408744	0.022478	PCG
110323	1.21878	0.285437	0.0439233	PCG
17387	1.38865	0.473678	0.0213441	PCG
20692	1.34912	0.432022	0.0105554	PCG
20514	1.38675	0.47171	0.0066938	PCG
16881	1.56561	0.646722	0.0414451	PCG
22070	1.25476	0.327415	0.0438678	PCG
12039	0.826594	-0.27475	0.0418024	PCG
107995	1.3171	0.397361	0.0210456	PCG
26416	0.833886	-0.262078	0.0184418	PCG
22024	0.43608	-1.19734	0.0238598	PCG
192160	0.765009	-0.386452	0.012642	PCG
81489	0.613278	-0.705388	0.0236526	PCG
12971	3.95703	1.98442	0.00478175	PCG
18663	0.189609	-2.3989	0.00105391	PCG
56771	0.803293	-0.316003	0.0402819	PCG
64697	0.732263	-0.449566	0.0369048	PCG
66206	0.743271	-0.428039	0.0384302	PCG
12859	1.21699	0.283317	0.0321068	PCG
55950	1.213	0.278577	0.0388642	PCG
65967	2.17736	1.12258	0.0390959	PCG
29870	2.60827	1.38309	0.00297249	PCG
56324	1.24681	0.31824	0.0187208	PCG
20182	0.708029	-0.498119	0.00847534	PCG
27981	0.699955	-0.514666	0.0101786	PCG
67211	1.6752	0.744337	0.00734638	PCG
67223	0.666054	-0.58629	0.0253803	PCG
17536	0.810016	-0.303978	0.0434502	PCG
100978	1.55739	0.639128	0.0187648	PCG
67991	0.813554	-0.297691	0.0479236	PCG
52004	1.28485	0.361597	0.042579	PCG
18554	1.32001	0.400552	0.0260998	PCG
71929	0.732255	-0.449582	0.0242465	PCG
114301	1.18881	0.249517	0.0340221	PCG
19225	1.45899	0.544971	0.0430586	PCG
16440	2.59954	1.37825	0.0217863	PCG
57259	0.695296	-0.524301	0.0168414	PCG
56742	1.64646	0.719368	0.00608364	PCG
16170	2.10164	1.07152	0.00156945	PCG
170439	2.34634	1.23041	0.0206459	PCG
16485	0.625892	-0.676015	0.0201842	PCG
66197	1.49174	0.576995	0.0267719	PCG
21925	4.14345	2.05083	0.00778361	PCG
170759	1.23471	0.304171	0.0236477	PCG
16185	2.12067	1.08452	0.0180976	PCG
13685	1.20105	0.264295	0.0344038	PCG
11975	0.755766	-0.403988	0.0498568	PCG
15985	1.58699	0.666296	0.0103499	PCG
17391	3.0627	1.6148	0.00087119	PCG
11752	0.582111	-0.780634	0.0481047	PCG
54194	0.819041	-0.287993	0.02771	PCG
12748	1.29832	0.376644	0.0247147	PCG
54396	1.55195	0.634086	0.000923396	PCG
11833	1.87967	0.910476	0.0136584	PCG
17836	0.265141	-1.91517	0.020287	PCG
19415	2.0326	1.02333	0.0260835	PCG
94213	1.30239	0.381157	0.0453247	PCG
12428	1.27561	0.351188	0.0239512	PCG
13680	0.775077	-0.367589	0.0291734	PCG
72199	0.749922	-0.415187	0.0473966	PCG
22114	1.47779	0.563443	0.0422364	PCG
19260	0.301607	-1.72926	5.5469e-05	PCG
67680	1.2675	0.341986	0.0406261	PCG
14595	1.18602	0.246123	0.0432756	PCG
20448	1.48049	0.566079	0.0254554	PCG
67366	2.11545	1.08097	0.0237114	PCG
13101	2.65636	1.40945	0.0107023	PCG
53315	2.24783	1.16853	0.0418187	PCG
19651	0.794652	-0.331605	0.0284001	PCG
12652	0.316297	-1.66065	0.0314444	PCG
57814	0.339072	-1.56033	0.0189834	PCG
22652	5.63384	2.49412	0.0272646	PCG
21898	1.55619	0.638022	0.0186343	PCG
15199	1.57744	0.657584	0.0107691	PCG
14871	0.754737	-0.405954	0.0496953	PCG
80981	1.43903	0.525095	0.0329192	PCG
11640	0.752763	-0.409732	0.0396081	PCG
18301	1.31841	0.398798	0.011009	PCG
12960	0.532768	-0.908421	0.0366797	PCG
66179	0.805063	-0.312827	0.0452268	PCG
67269	0.699438	-0.515732	0.0254652	PCG
17764	0.770779	-0.37561	0.0282109	PCG
15486	2.61298	1.3857	0.0339487	PCG
21924	1.27856	0.354522	0.0194093	PCG
192285	1.31056	0.390189	0.019747	PCG
106512	1.54173	0.624553	0.0158021	PCG
12029	1.48076	0.566342	0.0253869	PCG
21428	1.19102	0.252196	0.0480916	PCG
50530	1.49881	0.583813	0.0295111	PCG
57266	0.738677	-0.436984	0.0388887	PCG
72388	0.416669	-1.26303	0.0310708	PCG
20617	0.652949	-0.614958	0.0253461	PCG
19731	1.35339	0.436579	0.0367759	PCG
76630	1.37498	0.459413	0.0392215	PCG
21755	2.77178	1.47081	0.00171954	PCG
27279	1.78235	0.833781	0.00408187	PCG
70405	2.87257	1.52234	0.00408023	PCG
140919	5.39438	2.43146	0.000213719	PCG
20555	2.73811	1.45318	0.00516188	PCG
12745	2.1583	1.10989	0.0327414	PCG
14433	1.28452	0.361225	0.0423147	PCG
18128	1.31417	0.394152	0.0475581	PCG
93759	0.728584	-0.456833	0.0448418	PCG
56185	4.17453	2.06162	0.0230343	PCG
14421	1.7783	0.830502	0.0495746	PCG
54608	1.36985	0.454022	0.0229674	PCG
21744	6.45984	2.6915	0.0110334	PCG
114643	3.51921	1.81525	0.023496	PCG
13180	0.499006	-1.00287	0.0274653	PCG
67836	1.35149	0.434552	0.0395184	PCG
16682	1.51071	0.595226	0.0399328	PCG
13136	1.27608	0.351715	0.0300658	PCG
59006	1.27396	0.349321	0.0151936	PCG
15932	0.81896	-0.288135	0.0464324	PCG
67304	0.441827	-1.17845	0.0485974	PCG
18725	2.5585	1.3553	0.0304884	PCG
11611	2.12517	1.08758	0.0443524	PCG
13081	2.67891	1.42164	0.00200015	PCG
67752	2.19493	1.13417	0.0120237	PCG
18484	4.1352	2.04796	0.00346844	PCG
12162	0.43287	-1.20799	0.00648661	PCG
66985	0.522346	-0.936921	0.0300511	PCG
93893	1.97103	0.978952	0.0321981	PCG
55987	1.42708	0.513069	0.0102406	PCG
11470	3.25648	1.70332	0.00681616	PCG
19743	3.68845	1.88301	0.0385281	PCG
20167	0.793575	-0.333562	0.0285828	PCG
12306	1.27045	0.345337	0.0359668	PCG
68678	0.21637	-2.20843	0.00828772	PCG
14204	1.80634	0.853071	0.0231665	PCG
192201	0.621478	-0.686224	0.0398186	PCG
12493	1.79977	0.847812	0.0310235	PCG
22696	0.360722	-1.47104	0.0280118	PCG
14825	0.678271	-0.560067	0.00708372	PCG
72054	1.69499	0.761274	0.0452138	PCG
67463	1.49886	0.583864	0.0276627	PCG
19727	1.22574	0.293657	0.0305602	PCG
26944	2.67121	1.41749	0.0365133	PCG
81840	0.324823	-1.62227	0.00173096	PCG
192231	0.728097	-0.457798	0.00395461	PCG
53314	2.70926	1.4379	0.046979	PCG
108161	0.440027	-1.18433	0.0208922	PCG
13082	0.277672	-1.84855	0.0206133	PCG
110596	1.65444	0.726342	0.0181677	PCG
80797	0.41603	-1.26524	0.0316255	PCG
14696	1.28244	0.358889	0.02933	PCG
72978	0.356527	-1.48792	0.0299157	PCG
18071	2.53821	1.34381	0.0311263	PCG
53416	0.718925	-0.476087	0.0212267	PCG
13711	2.70871	1.4376	0.0135328	PCG
64385	1.54535	0.627937	0.0295666	PCG
140918	1.67992	0.748394	0.0267671	PCG
13385	0.658946	-0.601768	0.022863	PCG
26942	0.271372	-1.88165	0.0335734	PCG
17064	1.24978	0.321672	0.0318115	PCG
21926	3.16588	1.66261	0.00171138	PCG
57256	1.92311	0.943439	0.00677864	PCG
66931	2.40266	1.26463	0.0313416	PCG
14317	2.32894	1.21968	0.0170388	PCG
72615	1.47263	0.558399	0.031942	PCG
67537	0.173233	-2.52921	0.0116044	PCG
11890	2.41836	1.27403	0.00555669	PCG
52463	1.46665	0.552524	0.0165249	PCG
106205	0.50578	-0.983418	0.00344724	PCG
52666	1.4208	0.5067	0.0314672	PCG
240590	2.54899	1.34993	0.0262189	PCG
224019	0.532134	-0.91014	0.0410944	PCG
237926	1.53747	0.620558	0.0377907	PCG
67402	1.51112	0.59562	0.0203522	PCG
16992	2.58019	1.36748	0.0375884	PCG
84111	0.266951	-1.90535	0.000897293	PCG
110326	0.286311	-1.80434	0.0014373	PCG
74469	4.82087	2.26929	0.02084	PCG
17384	2.17286	1.11959	0.0254048	PCG
13544	3.57451	1.83775	0.0254358	PCG
19882	2.71948	1.44333	0.0381888	PCG
20599	5.30067	2.40617	0.0149864	PCG
66371	0.419321	-1.25387	0.0279466	PCG
19683	2.30764	1.20642	0.0139113	PCG
20899	0.259161	-1.94808	0.0179083	PCG
72958	1.99887	0.999183	0.00918828	PCG
15116	0.276812	-1.85302	0.00378984	PCG
12993	2.68642	1.42568	0.0122472	PCG
16691	0.584281	-0.775265	0.0271113	PCG
11864	0.517179	-0.951264	0.0144073	PCG
74387	2.78085	1.47553	0.0114543	PCG
68224	0.255515	-1.96852	0.00454846	PCG
56523	2.8297	1.50065	0.0183651	PCG
56233	1.26001	0.33343	0.0259334	PCG
67268	1.22633	0.294348	0.0354398	PCG
18767	0.744945	-0.424793	0.0335229	PCG
20370	1.45599	0.542001	0.0301539	PCG
22339	0.81268	-0.29924	0.047811	PCG
50786	0.414551	-1.27038	0.0291636	PCG
107765	1.59842	0.676648	0.00838887	PCG
20589	0.453532	-1.14073	0.0136911	PCG
99470	0.808159	-0.307289	0.0294426	PCG
54352	1.51555	0.599838	0.0452301	PCG
18124	0.725084	-0.463779	0.0299908	PCG
14735	0.771173	-0.374873	0.0464781	PCG
13804	0.832341	-0.264753	0.0182101	PCG
18088	3.84154	1.94169	0.0300756	PCG
17920	1.66697	0.737229	0.00624516	PCG
13498	0.551919	-0.857472	0.00249774	PCG
27405	0.36086	-1.47049	0.00555179	PCG
117160	1.45963	0.545607	0.0457619	PCG
66654	0.270987	-1.8837	0.0231208	PCG
12265	0.387351	-1.36829	0.0256136	PCG
18175	1.30158	0.380259	0.0454536	PCG
14396	0.586966	-0.768651	0.0283822	PCG
27392	1.4245	0.510452	0.0471829	PCG
83453	1.55682	0.638603	0.0322324	PCG
67722	2.08387	1.05927	0.0152768	PCG
16539	2.73079	1.44932	0.00650129	PCG
21899	1.67616	0.745156	0.0324282	PCG
21818	1.73502	0.794956	0.0279662	PCG
14313	1.46021	0.546174	0.0113809	PCG
18548	0.503247	-0.990661	0.0396848	PCG
57913	0.381032	-1.39202	0.0168365	PCG
20309	2.09074	1.06402	0.00832524	PCG
19285	1.30594	0.385093	0.0179638	PCG
56795	1.59068	0.669646	0.0178137	PCG
93885	1.62668	0.701933	0.02995	PCG
54678	2.6291	1.39457	0.0244798	PCG
14829	1.84909	0.886818	0.0132326	PCG
20688	0.425608	-1.2324	0.0035647	PCG
75870	1.75945	0.815128	0.0127318	PCG
30927	0.451376	-1.1476	0.000995179	PCG
170776	0.572815	-0.803858	0.028622	PCG
14803	0.310471	-1.68747	0.0213735	PCG
53417	2.00767	1.00552	0.0133909	PCG
16619	1.65132	0.723621	0.0431875	PCG
80978	0.300679	-1.7337	0.0345735	PCG
171382	0.263846	-1.92223	0.0333793	PCG
13800	1.73065	0.791318	0.0451844	PCG
64452	3.72526	1.89734	0.0143779	PCG
12773	0.446666	-1.16273	0.040848	PCG
26438	1.86098	0.896063	0.0419835	PCG
13003	1.46879	0.554627	0.0145573	PCG
12823	0.328548	-1.60582	0.0473085	PCG
107605	0.247656	-2.01359	0.0476234	PCG
16521	0.771036	-0.375129	0.0396032	PCG
18507	2.0359	1.02567	0.0167255	PCG
24111	4.45225	2.15454	0.0388952	PCG
81007	6.76046	2.75712	0.00351739	PCG
12053	0.713882	-0.486242	0.0446819	PCG
14190	1.41503	0.50083	0.0204713	PCG
15064	1.43144	0.517472	0.0251715	PCG
20522	2.66469	1.41397	0.0294508	PCG
13838	0.815023	-0.295088	0.0455531	PCG
12531	2.69618	1.43092	0.0166635	PCG
140494	0.468899	-1.09265	0.0488095	PCG
20707	2.86797	1.52003	0.0493935	PCG
16409	0.346052	-1.53094	0.0434371	PCG
116852	0.348362	-1.52134	0.00743285	PCG
81897	0.574777	-0.798926	0.0377434	PCG
22169	0.656835	-0.606397	0.0343777	PCG
19264	1.39261	0.477794	0.0332276	PCG
14282	0.406303	-1.29937	0.0394939	PCG
15042	0.746254	-0.422262	0.0474929	PCG
14621	2.86644	1.51926	0.015453	PCG
85030	1.42782	0.513818	0.0301295	PCG
18935	0.415708	-1.26636	0.0193636	PCG
20762	1.74973	0.80713	0.0276839	PCG
666279	1.64169	0.715185	0.00698746	PCG
12062	0.348037	-1.52269	0.00892561	PCG
14240	0.24522	-2.02785	0.00635446	PCG
19227	3.1667	1.66298	0.00462187	PCG
14610	0.35426	-1.49712	0.0292273	PCG
13079	2.07437	1.05267	0.0432006	PCG
29846	4.05865	2.021	0.0129243	PCG
18101	2.41468	1.27183	0.0255647	PCG
29845	2.90492	1.5385	0.0255533	PCG
18998	3.38168	1.75774	0.0120808	PCG
18369	3.10118	1.63282	0.0176897	PCG
258206	2.04483	1.03198	0.0438205	PCG
15967	3.48274	1.80022	0.0104771	PCG
15207	3.2864	1.71651	0.0465597	PCG
105278	2.03022	1.02164	0.0133697	PCG
17748	1.28172	0.35808	0.0408725	PCG
56437	1.6645	0.735086	0.0172476	PCG
63913	1.26342	0.337336	0.0372066	PCG
56210	0.745093	-0.424508	0.0360124	PCG
19763	0.523051	-0.934976	0.0315847	PCG
11450	0.255163	-1.97051	0.0355246	PCG
12964	4.37024	2.12771	0.0240784	PCG
68274	0.296237	-1.75518	0.0407224	PCG
14221	2.354	1.23511	0.0492695	PCG
114602	1.82114	0.86484	0.0119715	PCG
12229	1.86063	0.89579	0.0415022	PCG
70603	0.574997	-0.798373	0.0275387	PCG
16508	0.723061	-0.467811	0.039569	PCG
14944	2.44691	1.29096	0.0241665	PCG
14174	2.09428	1.06646	0.0265615	PCG
84653	2.89479	1.53346	0.0434681	PCG
93875	2.18741	1.12922	0.0497655	PCG
16913	1.36372	0.44755	0.0288276	PCG
94223	0.688262	-0.53897	0.0434175	PCG
17295	3.55406	1.82947	0.00214861	PCG
56546	1.3256	0.406651	0.0183048	PCG
14617	0.528986	-0.918698	0.00766614	PCG
22003	1.27301	0.348239	0.0489139	PCG
66874	0.577509	-0.792083	0.0376471	PCG
114715	1.26675	0.341137	0.0394988	PCG
17957	1.57206	0.65266	0.0325897	PCG
58220	1.39253	0.477711	0.0410878	PCG
18087	0.744115	-0.426402	0.0455417	PCG
19272	1.32388	0.404773	0.0264832	PCG
18583	0.614988	-0.70137	0.0148021	PCG
114255	1.78854	0.838783	0.00547022	PCG
17131	0.725971	-0.462017	0.0454519	PCG
65255	0.681752	-0.552682	0.0158299	PCG
14734	0.374243	-1.41795	0.0180747	PCG
18534	2.68374	1.42425	0.00900556	PCG
97961	1.42718	0.513166	0.0238533	PCG
19289	1.51307	0.59748	0.0459153	PCG
18007	0.741794	-0.43091	0.0199166	PCG
54003	2.09416	1.06637	0.0461388	PCG
15505	0.773483	-0.370558	0.0210015	PCG
22029	0.259768	-1.94471	0.0199101	PCG
50706	1.65444	0.726345	0.00296596	PCG
12842	1.60202	0.67989	0.00907408	PCG
66929	2.22985	1.15694	0.0149277	PCG
26949	1.4911	0.576381	0.0327267	PCG
105245	1.27111	0.346087	0.0453231	PCG
12505	1.53423	0.617513	0.0151691	PCG
109042	1.23693	0.306761	0.025054	PCG
11740	1.13151	0.178243	0.0396685	PCG
74270	0.682128	-0.551886	0.0419052	PCG
106795	1.37619	0.460682	0.0117774	PCG
110033	1.46809	0.553939	0.00998279	PCG
223337	3.4513	1.78714	0.00663181	PCG
70239	0.572777	-0.803954	0.0278161	PCG
30053	0.292565	-1.77317	0.0420667	PCG
12827	1.42749	0.513479	0.00738064	PCG
70296	0.440042	-1.18429	0.0389898	PCG
103743	0.76204	-0.392062	0.0238892	PCG
171469	2.29713	1.19983	0.0491684	PCG
72775	0.715595	-0.482784	0.03852	PCG
78284	2.59673	1.3767	0.0176196	PCG
77974	2.85721	1.51461	0.008769	PCG
67884	1.59328	0.672	0.0055779	PCG
77622	0.500362	-0.998956	0.0363877	PCG
57741	1.53612	0.619293	0.0244178	PCG
107526	1.36357	0.447388	0.0134953	PCG
276905	0.540506	-0.887617	0.0499939	PCG
231832	1.74912	0.806628	0.020703	PCG
22064	2.11699	1.08202	0.043734	PCG
109168	1.26261	0.336412	0.0442039	PCG
18300	2.27999	1.18903	0.0237391	PCG
225642	5.1484	2.36412	0.000606896	PCG
72605	1.65206	0.724264	0.0266398	PCG
319740	0.771493	-0.374275	0.0460001	PCG
226143	3.29697	1.72114	0.00615216	PCG
30937	1.29517	0.373146	0.032172	PCG
76507	3.73876	1.90256	0.0135361	PCG
109075	1.18154	0.240665	0.0450425	PCG
228410	0.756069	-0.403409	0.0432691	PCG
231691	1.72664	0.787964	0.0356666	PCG
109225	1.24377	0.314718	0.0383209	PCG
232748	2.26898	1.18204	0.0190748	PCG
208366	1.36794	0.45201	0.0369782	PCG
233913	2.55369	1.35258	0.0488976	PCG
216543	1.39077	0.475887	0.0060086	PCG
380684	2.57204	1.36291	0.000399703	PCG
26401	1.64327	0.716574	0.0189916	PCG
66898	1.27423	0.349629	0.0365818	PCG
15950	1.40538	0.490957	0.0378086	PCG
101604	2.30494	1.20473	0.021044	PCG
228802	4.48714	2.1658	0.0233965	PCG
223706	0.430407	-1.21623	0.0422657	PCG
22427	1.56822	0.649124	0.0324347	PCG
52793	5.64575	2.49717	0.00131984	PCG
18302	3.02389	1.59641	0.0202609	PCG
15493	0.427951	-1.22448	0.0402787	PCG
224833	2.49772	1.32061	0.0366193	PCG
227580	2.59259	1.37439	0.00709187	PCG
67891	1.2332	0.302407	0.0489465	PCG
50782	2.11753	1.08238	0.0121869	PCG
12902	2.93246	1.55211	0.0104086	PCG
17876	2.09541	1.06723	0.00688142	PCG
77264	1.43069	0.516707	0.0473509	PCG
19726	2.1427	1.09943	0.023297	PCG
16638	2.05022	1.03578	0.0038241	PCG
77116	1.33168	0.413251	0.0448434	PCG
11747	1.39392	0.479153	0.00282892	PCG
17096	1.32755	0.408763	0.0167435	PCG
67210	1.18806	0.248607	0.0379718	PCG
72349	1.30349	0.382379	0.0403374	PCG
212989	2.16309	1.11309	0.00915075	PCG
54378	2.07532	1.05333	0.0461078	PCG
22256	0.810256	-0.303551	0.0231061	PCG
22165	2.53465	1.34179	0.024793	PCG
14806	3.59518	1.84607	0.00340808	PCG
18551	0.230809	-2.11523	0.0138118	PCG
18096	3.90747	1.96623	0.0179834	PCG
15444	2.1629	1.11296	0.0310072	PCG
24018	0.643237	-0.636578	0.0403814	PCG
114871	1.85894	0.89448	0.00655676	PCG
72056	1.32501	0.405998	0.0348672	PCG
64435	0.351004	-1.51044	0.0350287	PCG
192650	1.72354	0.785374	0.0471193	PCG
18019	1.32692	0.408084	0.0152344	PCG
22351	1.43949	0.525554	0.0488763	PCG
194357	2.31662	1.21202	0.0444878	PCG
230459	3.66208	1.87266	0.00283871	PCG
22278	1.37207	0.456354	0.0405005	PCG
74144	1.21607	0.282231	0.0484326	PCG
260299	0.764397	-0.387605	0.0362849	PCG
246103	1.32682	0.407975	0.0435122	PCG
69299	2.01885	1.01353	0.0454797	PCG
140723	1.55311	0.635159	0.0450131	PCG
216558	1.17645	0.234438	0.0455335	PCG
77590	2.30027	1.2018	0.00591234	PCG
14687	2.41835	1.27402	0.0168707	PCG
68276	0.434119	-1.20384	0.00752258	PCG
66131	1.17013	0.226665	0.0366259	PCG
72930	2.55095	1.35103	0.0103433	PCG
20473	1.66662	0.736923	0.0314705	PCG
223978	0.632936	-0.659868	0.0308832	PCG
102566	0.745538	-0.423645	0.0267834	PCG
102448	0.535551	-0.900903	0.048847	PCG
52466	1.45734	0.543337	0.0446476	PCG
64340	2.24485	1.16662	0.0175005	PCG
226049	2.07176	1.05086	0.0348362	PCG
74616	0.804866	-0.31318	0.0466706	PCG
269328	0.239488	-2.06198	0.00733007	PCG
71911	1.35296	0.436123	0.0272402	PCG
232539	0.269213	-1.89318	0.0202837	PCG
20620	1.46146	0.547409	0.0242938	PCG
72236	1.85977	0.895121	0.0452448	PCG
219151	0.269162	-1.89345	0.0228695	PCG
74032	3.73646	1.90167	0.00518146	PCG
15511	0.306398	-1.70652	0.0109241	PCG
319934	1.25534	0.328077	0.0337806	PCG
319262	5.07324	2.34291	4.0786e-05	PCG
116848	1.19296	0.254544	0.0256348	PCG
20941	0.311461	-1.68288	0.0299516	PCG
81896	1.41928	0.505155	0.0191009	PCG
114874	1.54212	0.624911	0.0341363	PCG
209558	2.0064	1.00461	0.0201581	PCG
228545	1.59828	0.67652	0.0397664	PCG
18700	0.630014	-0.666545	0.0205741	PCG
319845	1.55247	0.634567	0.0132277	PCG
12816	2.57344	1.3637	0.0465026	PCG
207839	2.5779	1.3662	0.0421858	PCG
20472	2.75935	1.46433	0.0330824	PCG
100206	1.29038	0.367797	0.0479709	PCG
17912	1.19237	0.253833	0.0455515	PCG
259301	0.316134	-1.66139	0.0440554	PCG
212153	1.94419	0.959172	0.0223263	PCG
191578	0.389668	-1.35968	0.0192641	PCG
22698	1.56377	0.645025	0.0205594	PCG
54651	1.90913	0.932914	0.0344903	PCG
14427	1.89337	0.920959	0.0212022	PCG
277898	2.36649	1.24275	0.0257131	PCG
11459	1.87276	0.905164	0.0232056	PCG
209091	4.57994	2.19533	0.0151985	PCG
17897	1.27915	0.355188	0.0284686	PCG
246082	3.47118	1.79543	0.0123859	PCG
246083	0.318634	-1.65003	0.0455988	PCG
231931	1.24426	0.31529	0.0445171	PCG
109857	1.45957	0.54554	0.049878	PCG
68792	1.89436	0.92171	0.0163373	PCG
100727	0.454532	-1.13755	0.0381578	PCG
432940	1.398	0.483368	0.0181172	PCG
230558	0.33363	-1.58368	0.00412428	PCG
246086	5.79427	2.53463	0.00689284	PCG
74126	0.792316	-0.335853	0.0243558	PCG
78777	3.86269	1.94961	0.0262401	PCG
76965	3.02682	1.5978	0.014081	PCG
71732	0.737507	-0.439271	0.0124365	PCG
14004	1.15093	0.202797	0.0475565	PCG
13358	0.745213	-0.424275	0.0291539	PCG
74002	0.177099	-2.49737	0.00396766	PCG
329540	1.40331	0.48883	0.0241551	PCG
68760	1.65201	0.724225	0.0281146	PCG
66236	1.49321	0.57842	0.0427992	PCG
68094	1.25916	0.332463	0.0342325	PCG
72693	0.451637	-1.14676	0.00789291	PCG
74442	2.0355	1.02539	0.0135834	PCG
69324	1.55772	0.639434	0.0164417	PCG
76487	0.677367	-0.56199	0.0341069	PCG
74052	0.261816	-1.93337	0.029361	PCG
100503915	1.49832	0.583342	0.0102699	PCG
69602	0.234894	-2.08992	0.00992895	PCG
69543	0.217863	-2.19851	0.0125409	PCG
71062	3.45979	1.79069	0.0337056	PCG
69288	0.770991	-0.375215	0.0280934	PCG
68888	0.678393	-0.559808	0.0493593	PCG
74035	1.46054	0.546505	0.0234242	PCG
74470	1.5224	0.606351	0.0353566	PCG
69317	2.46035	1.29886	0.00181579	PCG
71950	4.42045	2.14419	0.0164694	PCG
74286	4.46542	2.1588	0.00833993	PCG
70894	5.05584	2.33795	0.00872005	PCG
71864	3.92506	1.97272	0.00892072	PCG
22038	1.19845	0.261167	0.0265354	PCG
71831	6.57155	2.71623	0.00551427	PCG
320165	1.263	0.336858	0.00988816	PCG
78414	3.98622	1.99502	0.0251895	PCG
73363	3.68476	1.88157	0.00426622	PCG
73456	0.311272	-1.68375	0.037701	PCG
69875	1.21362	0.279322	0.0437194	PCG
68505	0.676348	-0.564162	0.0461094	PCG
76668	1.98945	0.992372	0.0345817	PCG
69401	3.1561	1.65814	0.030893	PCG
72446	1.43354	0.519583	0.040401	PCG
71183	0.27228	-1.87684	0.00101802	PCG
70062	1.89593	0.922908	0.0198367	PCG
70771	2.23515	1.16037	0.0217928	PCG
231252	2.10853	1.07624	0.022925	PCG
71768	2.33722	1.22479	0.00101312	PCG
66605	2.72085	1.44406	0.0376161	PCG
319211	2.33122	1.22108	0.0421238	PCG
78444	3.43643	1.78091	0.00587482	PCG
69347	4.03593	2.0129	0.0329828	PCG
68775	2.249	1.16929	0.0315439	PCG
70638	1.99291	0.99488	0.00753563	PCG
73844	4.12516	2.04445	0.00661876	PCG
208898	2.75116	1.46004	0.0226623	PCG
75173	2.16041	1.1113	0.0473395	PCG
71567	0.472861	-1.08051	0.0432218	PCG
68606	1.26817	0.342748	0.0362898	PCG
65247	1.51302	0.597432	0.0327936	PCG
665270	2.79713	1.48395	0.00755684	PCG
69428	2.56313	1.35791	0.0150647	PCG
52023	1.69767	0.763557	0.0263804	PCG
73914	0.426406	-1.2297	0.0454878	PCG
67184	1.33712	0.419132	0.0339323	PCG
66715	6.26754	2.6479	0.00214698	PCG
76373	0.364268	-1.45693	0.0365345	PCG
235345	4.81479	2.26747	0.0450914	PCG
71754	0.428159	-1.22378	0.0171579	PCG
22017	1.89991	0.925934	0.0048829	PCG
78807	0.470583	-1.08748	0.035567	PCG
77803	0.170933	-2.5485	0.00125458	PCG
72330	1.66704	0.737286	0.0255467	PCG
77629	0.325373	-1.61983	0.0123565	PCG
77220	2.31572	1.21146	0.0203506	PCG
68327	1.26308	0.336951	0.0490803	PCG
66262	0.786518	-0.346449	0.0369864	PCG
73338	1.69941	0.765036	0.020734	PCG
76132	2.77012	1.46995	0.0201711	PCG
224796	1.28649	0.363437	0.0259725	PCG
76448	0.780536	-0.357462	0.0122162	PCG
78908	1.24588	0.317166	0.0436329	PCG
407800	0.646768	-0.628679	0.0399703	PCG
78239	1.74222	0.800923	0.0189247	PCG
66362	0.673627	-0.569977	0.00783418	PCG
353025	3.45648	1.7893	0.00282239	PCG
70874	2.17755	1.12271	0.0261716	PCG
11433	0.323745	-1.62707	0.00782929	PCG
72258	2.85876	1.51539	0.0349585	PCG
78057	2.65807	1.41038	0.0414239	PCG
385317	2.03541	1.02532	0.0433441	PCG
117600	1.3769	0.461422	0.0472498	PCG
100503562	1.58598	0.665374	0.0380566	PCG
71728	2.54826	1.34951	0.000978865	PCG
75729	0.259825	-1.94439	0.00241453	PCG
74466	3.03059	1.5996	0.0277002	PCG
74448	3.54534	1.82593	0.0346241	PCG
50769	1.49569	0.580814	0.0301653	PCG
75879	0.190811	-2.38979	0.0210586	PCG
73300	1.8815	0.911883	0.00299206	PCG
108670	1.59773	0.676024	0.0111558	PCG
74282	0.429365	-1.21972	0.0499808	PCG
76573	2.5534	1.35242	0.0284246	PCG
75071	2.11518	1.08078	0.0312193	PCG
69826	4.24332	2.08519	0.0289874	PCG
76797	1.71203	0.775709	0.0352767	PCG
69697	7.46688	2.90051	0.0107218	PCG
68107	1.53642	0.619576	0.0490656	PCG
69444	2.60438	1.38094	0.0306417	PCG
79455	4.41244	2.14158	0.0421581	PCG
75521	2.96489	1.56798	0.0330318	PCG
245595	3.23951	1.69578	0.0394907	PCG
114675	2.84914	1.51052	0.0115343	PCG
244810	0.403955	-1.30774	0.0378201	PCG
102991	2.09688	1.06824	0.047333	PCG
57869	0.722371	-0.469188	0.0396766	PCG
140742	0.760838	-0.394338	0.00478828	PCG
68497	0.799363	-0.323078	0.0203995	PCG
319642	2.28926	1.19488	0.00814252	PCG
268759	0.396246	-1.33553	0.0473542	PCG
381199	3.1012	1.63283	0.0443426	PCG
224045	0.814726	-0.295614	0.0236934	PCG
406220	4.64229	2.21484	0.0079076	PCG
433470	0.556042	-0.846735	0.01536	PCG
208718	2.21914	1.15	0.0337382	PCG
97884	0.747741	-0.419389	0.0197209	PCG
319832	1.603	0.680773	0.0458076	PCG
666704	0.735046	-0.444093	0.0320399	PCG
230751	4.18664	2.06579	0.0033053	PCG
399603	1.32354	0.404404	0.0312421	PCG
269252	0.796303	-0.32861	0.0172737	PCG
110616	0.590024	-0.761154	0.019034	PCG
278097	4.05545	2.01986	0.00142425	PCG
380713	3.37915	1.75666	0.0156651	PCG
108682	0.705288	-0.503715	0.0029007	PCG
329941	0.478033	-1.06482	0.0159604	PCG
171283	0.561759	-0.831977	0.0251014	PCG
245522	1.41194	0.497674	0.0381839	PCG
380711	0.725977	-0.462005	0.0249431	PCG
12405	0.592541	-0.755012	0.0103042	PCG
218581	4.04163	2.01494	0.0309223	PCG
320207	2.50535	1.32501	0.0303709	PCG
229841	0.477015	-1.06789	0.0210815	PCG
104910	0.735264	-0.443665	0.0278454	PCG
228598	2.24056	1.16386	0.0489971	PCG
268465	3.04046	1.60429	0.0384841	PCG
140481	0.739082	-0.436194	0.0389947	PCG
72729	1.72992	0.790702	0.00139488	PCG
20655	1.21073	0.275873	0.0251992	PCG
239849	2.19877	1.1367	0.024718	PCG
236312	1.36088	0.444544	0.0236412	PCG
225724	1.72954	0.790392	0.0105375	PCG
241289	0.714044	-0.485915	0.0388577	PCG
319601	0.648605	-0.624588	0.0461877	PCG
545030	5.46189	2.4494	0.00110122	PCG
100040972	2.27474	1.1857	0.00185005	PCG
330908	1.69393	0.760377	0.0177958	PCG
330450	1.71005	0.774038	0.00294475	PCG
319865	0.216687	-2.20632	0.0416996	PCG
320557	2.73294	1.45045	0.0298423	PCG
101809	2.68111	1.42283	0.00924375	PCG
380997	4.07319	2.02616	0.000721097	PCG
211961	1.83319	0.874359	0.0250785	PCG
18190	0.460708	-1.11808	0.0187958	PCG
433904	0.738149	-0.438016	0.0287672	PCG
268747	1.44864	0.534697	0.0444486	PCG
140579	1.33049	0.411952	0.0169148	PCG
12919	0.264635	-1.91792	0.0290348	PCG
213068	1.32446	0.405402	0.0453312	PCG
100039795	1.8664	0.900258	0.0138199	PCG
28240	1.50427	0.589064	0.0447341	PCG
15260	0.643823	-0.635265	0.0280363	PCG
227327	0.48256	-1.05122	0.0365834	PCG
243912	1.23315	0.302345	0.0276448	PCG
329384	0.254696	-1.97315	0.00228728	PCG
70461	1.30482	0.383846	0.0490607	PCG
242667	2.06754	1.04791	0.0206051	PCG
238130	0.600521	-0.735713	0.0325179	PCG
230234	2.01361	1.00979	0.0233655	PCG
69399	1.24002	0.310359	0.00961571	PCG
244416	0.575646	-0.796745	0.0380305	PCG
260296	3.55675	1.83056	0.00405413	PCG
230098	0.381772	-1.38922	0.0120041	PCG
217012	0.791521	-0.337301	0.0233541	PCG
229714	2.06817	1.04835	0.01073	PCG
242506	3.15174	1.65615	0.037794	PCG
242408	0.411715	-1.28028	0.0352962	PCG
243659	4.60254	2.20243	0.0242758	PCG
234214	1.19785	0.260449	0.0355458	PCG
98314	0.760799	-0.394412	0.0111052	PCG
237436	1.65179	0.724031	0.0176701	PCG
27222	4.74556	2.24658	0.0106027	PCG
320924	0.48623	-1.04029	0.0317168	PCG
68545	1.4894	0.574736	0.00468224	PCG
217366	1.35544	0.43876	0.031185	PCG
171166	1.55392	0.635908	0.0363045	PCG
104382	2.14934	1.10389	0.0127677	PCG
208936	3.36758	1.75171	0.0289956	PCG
627049	1.53423	0.617516	0.0333385	PCG
73804	1.58353	0.663142	0.0120678	PCG
80334	1.53759	0.620667	0.0451485	PCG
231801	0.701246	-0.512008	0.028547	PCG
269132	1.80303	0.850426	0.0235335	PCG
244179	3.70642	1.89003	0.00371805	PCG
243834	2.95652	1.5639	0.0447113	PCG
210673	0.49654	-1.01002	0.001868	PCG
230917	0.754829	-0.405779	0.0038812	PCG
76137	0.859475	-0.218473	0.0383046	PCG
632687	1.70842	0.772661	0.00396114	PCG
22352	1.26925	0.343977	0.0379522	PCG
791415	6.51378	2.70349	0.00541475	PCG
244058	1.23584	0.305494	0.0445514	PCG
627191	2.50285	1.32357	0.0307445	PCG
100504474	3.44038	1.78257	0.0148184	PCG
224617	0.631477	-0.663197	0.00742795	PCG
77862	1.47342	0.559165	0.0284328	PCG
237636	2.93886	1.55525	0.0475141	PCG
218756	0.805319	-0.312368	0.0317935	PCG
242418	1.52658	0.610305	0.0138819	PCG
666945	3.12471	1.64372	0.0323564	PCG
327954	0.240135	-2.05809	0.00277019	PCG
12828	2.60147	1.37933	0.0142294	PCG
327762	1.69093	0.757817	0.0289124	PCG
319477	2.71097	1.43881	0.0324021	PCG
70503	0.752527	-0.410186	0.0228712	PCG
16693	1.28342	0.359997	0.0485957	PCG
381175	1.45687	0.542877	0.0415283	PCG
240215	0.211497	-2.24129	0.000662365	PCG
18824	1.22792	0.296222	0.0168251	PCG
408058	4.37241	2.12843	0.0389213	PCG
228677	1.75351	0.810242	0.0333467	PCG
193043	1.38157	0.466308	0.041499	PCG
210172	0.618512	-0.693127	0.0278356	PCG
238406	2.14269	1.09942	0.0316695	PCG
100302688	1.7944	0.843498	0.0312943	PCG
235599	1.77719	0.829598	0.0367433	PCG
546118	10.1118	3.33797	0.000960919	PCG
78910	0.707868	-0.498448	0.0299826	PCG
213011	0.40967	-1.28747	0.048922	PCG
234624	1.55127	0.63345	0.0350809	PCG
320311	1.9026	0.927971	0.00513251	PCG
633093	3.04653	1.60717	0.0428286	PCG
244152	1.67	0.739849	0.0275306	PCG
329738	0.324284	-1.62467	0.00108654	PCG
215919	2.5203	1.3336	0.0340906	PCG
381352	0.417596	-1.25982	0.0364219	PCG
100043332	4.01734	2.00624	0.0046235	PCG
210801	0.20069	-2.31696	0.00299533	PCG
240595	0.701017	-0.512478	0.0308457	PCG
432677	1.45758	0.543579	0.0427046	PCG
666528	3.07957	1.62273	0.0478453	PCG
381489	3.06203	1.61449	0.000406229	PCG
72341	1.57529	0.655619	0.0116632	PCG
69719	0.784067	-0.35095	0.0455906	PCG
213002	0.548707	-0.865892	0.0492826	PCG
328563	0.259138	-1.94821	0.0149048	PCG
237073	2.90839	1.54022	0.0179344	PCG
75400	3.3583	1.74773	0.0449788	PCG
329908	0.845252	-0.242547	0.0408219	PCG
78118	0.254495	-1.97429	0.000918501	PCG
100169874	1.64846	0.721121	0.019269	PCG
245450	1.82928	0.87128	0.0240752	PCG
319552	0.392676	-1.34859	0.0210766	PCG
230085	0.558015	-0.841624	0.0447994	PCG
100040766	0.683694	-0.548578	0.0454862	PCG
216974	3.44612	1.78497	0.0432462	PCG
72585	1.86408	0.898467	0.00496284	PCG
106763	2.15869	1.11016	0.042951	PCG
545677	0.335995	-1.57349	0.0238158	PCG
228432	2.22674	1.15493	0.0326435	PCG
319236	1.41159	0.49732	0.0401253	PCG
271005	0.771795	-0.373711	0.00499221	PCG
239436	3.33418	1.73733	0.0375933	PCG
232813	0.286762	-1.80207	0.0223671	PCG
109314	2.86532	1.51869	0.0178268	PCG
330721	5.02736	2.3298	0.00370011	PCG
268480	2.13386	1.09347	0.0415805	PCG
226265	1.72164	0.78378	0.01266	PCG
210535	3.34064	1.74012	0.0240458	PCG
100041694	0.412179	-1.27866	0.0363077	PCG
11352	1.31849	0.398889	0.00896477	PCG
380732	3.02409	1.5965	0.0485811	PCG
223413	3.61186	1.85274	0.0380191	PCG
208188	4.03246	2.01166	0.0432348	PCG
403172	3.25536	1.70282	0.0231338	PCG
76980	0.566613	-0.819564	0.00941178	PCG
332359	2.69588	1.43076	0.0104314	PCG
383563	1.62015	0.696125	0.042871	PCG
208146	1.33717	0.419182	0.0478958	PCG
170790	1.9063	0.930776	0.0204876	PCG
12903	0.346919	-1.52733	0.0141919	PCG
54373	1.88179	0.912109	0.0379669	PCG
19039	1.34823	0.43107	0.0153225	PCG
17906	1.37511	0.459551	0.0335212	PCG
17965	3.32316	1.73255	0.00786191	PCG
21677	0.484985	-1.04399	0.0445122	PCG
16197	2.44075	1.28732	0.0409133	PCG
19716	1.71932	0.781838	0.0116991	PCG
55948	3.86559	1.95069	0.0331835	PCG
105837	3.58895	1.84356	0.0118622	PCG
15587	1.41097	0.496685	0.0340188	PCG
20702	0.293704	-1.76757	0.0135573	PCG
19733	0.27377	-1.86896	0.0147645	PCG
66220	2.13076	1.09137	0.0117643	PCG
15896	1.22735	0.295543	0.0482597	PCG
20399	0.719011	-0.475913	0.0273511	PCG
59056	0.406649	-1.29814	0.00639851	PCG
12386	3.85978	1.94852	0.00825836	PCG
18046	0.836063	-0.258316	0.0248305	PCG
12389	1.23178	0.300741	0.0379326	PCG
50997	0.453356	-1.14128	0.00778687	PCG
57264	0.372722	-1.42383	0.00901861	PCG
50498	0.348686	-1.52	0.0468925	PCG
13389	1.93673	0.953622	0.044677	PCG
192199	0.325905	-1.61748	0.0471323	PCG
27367	1.28125	0.357556	0.0387533	PCG
56473	2.54247	1.34623	0.0339111	PCG
170761	1.57596	0.656229	0.049188	PCG
66042	0.257503	-1.95734	0.0109176	PCG
94226	5.17813	2.37243	0.00315194	PCG
56527	1.82134	0.864996	0.0292729	PCG
22068	6.86854	2.78	0.0120922	PCG
66957	0.33455	-1.5797	0.00180111	PCG
16841	2.17874	1.12349	0.00137694	PCG
16904	0.724042	-0.465855	0.0456526	PCG
14773	1.25391	0.326428	0.0290201	PCG
24057	1.60327	0.681014	0.00205562	PCG
100043177	3.43715	1.78121	0.0270477	PCG
57429	1.68436	0.752202	0.00848023	PCG
18670	1.3154	0.395497	0.0485827	PCG
27372	2.82728	1.49941	0.047829	PCG
18626	0.671689	-0.574135	0.015856	PCG
98878	1.14782	0.198896	0.0404907	PCG
21948	4.5575	2.18824	0.0326288	PCG
67718	2.07398	1.0524	0.0351804	PCG
75586	5.59345	2.48374	0.0150566	PCG
73495	5.75894	2.5258	0.0146144	PCG
18095	3.52882	1.81919	0.00938242	PCG
21957	3.70701	1.89026	0.00956188	PCG
18780	0.299245	-1.7406	0.00121379	PCG
12733	1.75156	0.808644	0.0468599	PCG
93876	0.427949	-1.22449	0.0272956	PCG
12660	0.635231	-0.654646	0.035598	PCG
17057	4.7261	2.24065	0.0163226	PCG
81703	0.624684	-0.678801	0.025935	PCG
19197	3.32708	1.73425	0.0133582	PCG
68046	0.447519	-1.15998	0.0429085	PCG
114229	0.320187	-1.64301	0.00694994	PCG
27007	0.253271	-1.98124	0.0014063	PCG
18198	3.92643	1.97322	0.0127481	PCG
12824	2.57255	1.3632	0.0303856	PCG
11705	0.367589	-1.44383	0.00487148	PCG
15431	4.6046	2.20308	0.000125621	PCG
18368	1.99384	0.995547	0.0489514	PCG
17752	3.75547	1.90899	0.0460931	PCG
16147	1.72567	0.78716	0.00191857	PCG
192657	0.762166	-0.391822	0.0428009	PCG
94192	1.30758	0.386901	0.0334935	PCG
116838	2.64036	1.40073	0.0126959	PCG
27052	0.599247	-0.738778	0.0133191	PCG
18158	1.43056	0.51658	0.0242726	PCG
57373	1.31742	0.397712	0.00575246	PCG
67507	3.75064	1.90714	0.037267	PCG
67504	2.6265	1.39314	0.0287737	PCG
77337	1.84371	0.882611	0.0268339	PCG
66332	5.74339	2.5219	0.00900719	PCG
219072	1.77896	0.831033	0.010836	PCG
17189	1.35248	0.435613	0.0391236	PCG
70209	0.723714	-0.466508	0.0182085	PCG
69574	0.726062	-0.461836	0.0470067	PCG
231507	1.48186	0.567411	0.0283561	PCG
211389	0.718697	-0.476544	0.0440212	PCG
211949	1.56922	0.650052	0.0242612	PCG
69572	0.387739	-1.36684	0.0197502	PCG
13143	1.4088	0.494467	0.02833	PCG
68777	1.23194	0.300927	0.0247604	PCG
20964	0.342553	-1.5456	0.0253249	PCG
218544	0.358019	-1.48189	0.00590255	PCG
16616	1.54241	0.625191	0.00505257	PCG
12788	2.3781	1.24981	0.0172721	PCG
330460	0.208994	-2.25846	0.00191368	PCG
81905	3.38699	1.76	0.0264783	PCG
14179	2.65115	1.40662	0.0436133	PCG
235416	2.70762	1.43703	0.0475516	PCG
70652	1.23879	0.308936	0.0179295	PCG
232333	4.59288	2.1994	0.0247326	PCG
104479	0.740374	-0.433675	0.0458092	PCG
72792	0.479369	-1.06079	0.0369375	PCG
193740	0.283156	-1.82033	0.0122717	PCG
74055	0.826269	-0.275317	0.0447064	PCG
53325	0.652817	-0.615251	0.0267638	PCG
13522	3.47264	1.79603	0.0250067	PCG
66713	1.32922	0.410578	0.0314836	PCG
76223	1.60206	0.679932	0.0452627	PCG
100502979	2.02377	1.01704	0.0144513	PCG
67655	0.600007	-0.736949	0.0147221	PCG
73736	0.74665	-0.421496	0.0446705	PCG
276852	1.25478	0.327432	0.0127252	PCG
67937	1.67693	0.745822	0.0347203	PCG
69784	1.9317	0.949873	0.00594334	PCG
75482	4.2492	2.08719	0.000404597	PCG
68176	1.51887	0.602994	0.0163748	PCG
66380	0.410267	-1.28536	0.039755	PCG
73212	1.46534	0.55124	0.0235156	PCG
69539	0.778712	-0.360839	0.038874	PCG
214579	0.768307	-0.380245	0.0316907	PCG
75019	0.576392	-0.794879	0.0294214	PCG
74732	1.55864	0.640286	0.00365769	PCG
73075	0.58061	-0.784359	0.0326761	PCG
70941	9.8753	3.30383	0.00620437	PCG
70373	3.0256	1.59722	0.0159392	PCG
71519	2.4411	1.28753	0.0489286	PCG
69315	3.30544	1.72484	0.0119683	PCG
245263	2.37779	1.24962	0.0473134	PCG
228770	2.68545	1.42516	0.0196213	PCG
75209	0.265237	-1.91464	0.00150582	PCG
69944	2.87231	1.52221	0.0207372	PCG
73133	4.6628	2.2212	0.0113793	PCG
68946	2.8141	1.49267	0.0273658	PCG
75775	5.82393	2.54199	0.0328393	PCG
69349	0.674611	-0.567872	0.0182248	PCG
74576	1.93734	0.954081	0.0399246	PCG
69699	0.354568	-1.49587	0.0352293	PCG
228033	1.32625	0.407357	0.033624	PCG
231834	0.743402	-0.427786	0.0171106	PCG
331524	0.450295	-1.15106	0.0478208	PCG
217109	0.599507	-0.738152	0.00522551	PCG
68867	2.02839	1.02033	0.048798	PCG
218772	0.678778	-0.558989	0.0165934	PCG
98732	1.98761	0.991036	0.0199542	PCG
230752	1.31848	0.398871	0.0376096	PCG
270190	1.30119	0.379834	0.0479529	PCG
215627	2.98083	1.57572	0.00487964	PCG
68957	3.11777	1.64051	0.0127301	PCG
64009	3.18524	1.6714	0.037466	PCG
109700	1.37321	0.457554	0.0246625	PCG
66180	0.733634	-0.446868	0.00886036	PCG
57782	1.64724	0.720048	0.0390812	PCG
194231	1.47885	0.56448	0.0473705	PCG
271844	3.4524	1.7876	0.0344756	PCG
243277	1.64598	0.718943	0.0268372	PCG
233335	1.22778	0.296054	0.0494686	PCG
233199	1.3971	0.482439	0.0440946	PCG
69976	1.34822	0.431054	0.0203832	PCG
194597	4.42599	2.146	0.012784	PCG
338363	1.35784	0.441316	0.0374122	PCG
234072	1.28621	0.363128	0.0112553	PCG
626870	7.22291	2.85258	0.010681	PCG
239985	0.733367	-0.447392	0.0484913	PCG
667118	2.83542	1.50356	0.00717018	PCG
545548	1.77764	0.829965	0.0439004	PCG
328795	0.433052	-1.20739	0.0450261	PCG
330267	0.578539	-0.789513	0.00968423	PCG
233001	4.38048	2.13109	0.0269938	PCG
207393	0.27438	-1.86575	0.0121689	PCG
212276	0.286481	-1.80349	0.0213229	PCG
71774	5.71921	2.51581	0.0076123	PCG
230613	0.202121	-2.30671	0.000933184	PCG
239618	0.260335	-1.94156	0.0323254	PCG
225497	4.42478	2.14561	0.0211663	PCG
232714	4.82665	2.27102	0.0200276	PCG
386611	4.58625	2.19732	0.00913281	PCG
574402	2.70661	1.43649	0.0198383	PCG
237403	0.700386	-0.513777	0.0411841	PCG
216021	1.97429	0.981334	0.00319273	PCG
381410	2.40261	1.2646	0.00795491	PCG
226691	0.570339	-0.810109	0.0348182	PCG
277496	2.75054	1.45972	0.0261471	PCG
329064	2.42105	1.27563	0.0292126	PCG
329274	1.62479	0.700255	0.0367221	PCG
100038416	0.301938	-1.72768	0.0373355	PCG
245827	2.66186	1.41243	0.0363762	PCG
103978	3.36921	1.75241	0.0324999	PCG
271970	3.09402	1.62948	0.0293382	PCG
240879	0.576091	-0.795632	0.0204044	PCG
12918	0.455247	-1.13528	0.0133941	PCG
215714	0.444709	-1.16907	0.0383682	PCG
242505	0.13717	-2.86596	0.000437226	PCG
243655	0.238267	-2.06935	0.0314526	PCG
208908	4.07306	2.02611	0.0181987	PCG
242481	1.71296	0.776491	0.0202592	PCG
320635	0.468615	-1.09352	0.0282239	PCG
195209	1.66451	0.735099	0.0261145	PCG
233038	4.87435	2.28521	0.0120792	PCG
21857	1.61475	0.691312	0.00691894	PCG
16840	0.224627	-2.1544	0.0030459	PCG
17948	2.50985	1.3276	0.0378788	PCG
13009	1.20717	0.271629	0.0393079	PCG
80289	0.759877	-0.396163	0.00881794	PCG
78783	1.38346	0.468284	0.0237734	PCG
102502	2.74068	1.45453	0.00741164	PCG
78890	0.345573	-1.53294	0.0246494	PCG
69707	2.55036	1.3507	0.0202478	PCG
64453	0.662901	-0.593134	0.021181	PCG
245049	1.42744	0.513431	0.00861075	PCG
207683	2.45082	1.29326	0.0217716	PCG
18776	2.79897	1.48489	0.134439	PCG
21958	2.14256	1.09933	0.0768148	PCG
17523	0.403447	-1.30955	0.107704	PCG
17242	0.42284	-1.24182	0.0674421	PCG
99571	2.19949	1.13717	0.235337	PCG
192198	2.14086	1.09819	0.158785	PCG
20419	2.61699	1.38791	0.0576192	PCG
13426	2.31432	1.21059	0.263194	PCG
17279	3.57925	1.83966	0.0577204	PCG
17075	2.47678	1.30847	0.0993858	PCG
20732	2.0764	1.05409	0.230593	PCG
22156	0.422962	-1.2414	0.0710786	PCG
67315	0.385018	-1.377	0.0832214	PCG
14149	2.03315	1.02372	0.0671958	PCG
20614	2.03607	1.02578	0.205692	PCG
64296	0.326561	-1.61457	0.0541818	PCG
20674	0.27911	-1.84109	0.0550726	PCG
13074	2.02778	1.0199	0.163479	PCG
26972	2.78207	1.47616	0.0559307	PCG
83702	3.07964	1.62276	0.069209	PCG
15567	3.34906	1.74376	0.0541997	PCG
27385	2.2856	1.19258	0.142356	PCG
17386	2.68701	1.426	0.102495	PCG
20504	2.94033	1.55598	0.0500738	PCG
56710	0.376576	-1.40899	0.169867	PCG
22719	2.26413	1.17896	0.140854	PCG
70445	0.321244	-1.63826	0.0630438	PCG
67052	2.43003	1.28098	0.0905597	PCG
18816	2.7674	1.46853	0.107598	PCG
12794	0.49222	-1.02263	0.244349	PCG
66113	2.17172	1.11884	0.0532682	PCG
30805	0.487101	-1.03771	0.195135	PCG
67909	0.333748	-1.58317	0.127533	PCG
50722	2.48407	1.3127	0.125918	PCG
14377	2.84445	1.50815	0.0753824	PCG
14938	2.09238	1.06515	0.151039	PCG
20299	2.31175	1.20899	0.141014	PCG
64103	0.49185	-1.02371	0.273798	PCG
66116	2.45497	1.29571	0.107762	PCG
11923	2.97095	1.57093	0.132546	PCG
16161	0.464295	-1.10689	0.230299	PCG
18979	0.349673	-1.51592	0.136734	PCG
64059	2.03211	1.02298	0.123717	PCG
68231	0.482581	-1.05116	0.169123	PCG
170677	0.498496	-1.00435	0.347068	PCG
19771	2.93891	1.55528	0.0702776	PCG
16870	2.22375	1.153	0.291829	PCG
22702	2.01425	1.01024	0.0958618	PCG
14170	0.25764	-1.95657	0.0619393	PCG
27027	2.52615	1.33694	0.0939612	PCG
14079	2.34868	1.23185	0.142741	PCG
17183	2.18174	1.12548	0.228325	PCG
54561	0.411381	-1.28145	0.152447	PCG
23923	2.9854	1.57792	0.0538082	PCG
83767	0.298252	-1.7454	0.0768344	PCG
11859	2.44073	1.28731	0.276598	PCG
27384	3.54459	1.82562	0.0678337	PCG
14943	2.0382	1.02729	0.158643	PCG
66326	2.03434	1.02456	0.234384	PCG
70928	0.485432	-1.04266	0.269651	PCG
54713	0.4709	-1.08651	0.2382	PCG
64381	3.87523	1.95428	0.0645855	PCG
12821	2.23177	1.15819	0.123957	PCG
14103	2.15632	1.10857	0.118244	PCG
11830	2.10157	1.07146	0.0729825	PCG
13807	2.26991	1.18263	0.219189	PCG
12518	2.34901	1.23205	0.103256	PCG
23968	0.38766	-1.36713	0.202958	PCG
64918	3.68738	1.88259	0.055208	PCG
15945	0.463197	-1.1103	0.0740005	PCG
56362	0.467509	-1.09693	0.085463	PCG
66139	2.23815	1.16231	0.105814	PCG
20208	2.07415	1.05252	0.107179	PCG
18788	0.446181	-1.1643	0.256171	PCG
14181	0.282926	-1.82151	0.0592719	PCG
105349	2.25512	1.1732	0.132887	PCG
66742	0.430499	-1.21592	0.0817124	PCG
56538	2.02156	1.01547	0.246353	PCG
71872	2.91551	1.54375	0.0719172	PCG
268482	2.95737	1.56432	0.0628366	PCG
15001	0.499936	-1.00018	0.0574039	PCG
12557	0.340099	-1.55597	0.0880358	PCG
13842	2.09556	1.06734	0.0527233	PCG
56643	3.27003	1.7093	0.111604	PCG
66261	0.460347	-1.11921	0.226713	PCG
64337	2.05976	1.04248	0.278619	PCG
50702	2.6757	1.41992	0.150474	PCG
12424	2.08097	1.05726	0.125047	PCG
66601	0.321175	-1.63857	0.0567268	PCG
21990	2.52804	1.33802	0.244579	PCG
16178	0.489721	-1.02997	0.194644	PCG
108078	3.24667	1.69896	0.124348	PCG
12168	2.45982	1.29855	0.109413	PCG
22238	2.91212	1.54207	0.0837076	PCG
14601	0.46878	-1.09302	0.192557	PCG
20863	0.324163	-1.62521	0.0851988	PCG
13137	2.58695	1.37125	0.103959	PCG
83558	3.32948	1.7353	0.0910899	PCG
30060	0.499644	-1.00103	0.0765325	PCG
12655	2.98231	1.57643	0.110444	PCG
241035	0.366912	-1.44649	0.121265	PCG
224171	2.26081	1.17684	0.224547	PCG
69408	0.40008	-1.32164	0.0535553	PCG
14941	2.26554	1.17985	0.212352	PCG
73722	2.92575	1.54881	0.0563337	PCG
70835	2.38904	1.25643	0.102409	PCG
171504	2.40196	1.26421	0.0503887	PCG
71578	0.473455	-1.0787	0.218763	PCG
26570	0.452924	-1.14266	0.0652821	PCG
15112	2.12992	1.0908	0.272288	PCG
67119	2.42516	1.27808	0.099265	PCG
114141	0.448919	-1.15547	0.141373	PCG
58170	0.35979	-1.47477	0.102689	PCG
20771	2.08985	1.0634	0.104076	PCG
66772	2.42596	1.27855	0.130339	PCG
93842	2.38087	1.25149	0.0949319	PCG
29861	2.20131	1.13836	0.091519	PCG
67516	0.42116	-1.24756	0.191859	PCG
69121	2.16612	1.11511	0.285057	PCG
20700	2.81021	1.49068	0.119211	PCG
23920	2.03873	1.02767	0.141823	PCG
75526	0.389331	-1.36093	0.122808	PCG
80910	2.20457	1.14049	0.108238	PCG
26970	2.67965	1.42205	0.196277	PCG
171388	2.52792	1.33795	0.0981132	PCG
66755	0.446703	-1.16261	0.0828413	PCG
14780	2.24817	1.16875	0.172425	PCG
67358	2.29466	1.19828	0.304876	PCG
64290	2.53086	1.33963	0.0825754	PCG
104271	0.497478	-1.00729	0.0552846	PCG
14409	0.433412	-1.20619	0.211263	PCG
11500	2.81541	1.49334	0.107873	PCG
100040214	2.29909	1.20106	0.326691	PCG
20758	0.353717	-1.49933	0.0554217	PCG
67749	2.00228	1.00164	0.110171	PCG
66402	0.133842	-2.9014	0.139624	PCG
60534	2.16295	1.113	0.0897847	PCG
73940	2.31218	1.20926	0.0503071	PCG
72400	2.47828	1.30934	0.0757576	PCG
67569	2.22673	1.15492	0.225966	PCG
12425	2.5208	1.33388	0.22159	PCG
53626	2.32882	1.2196	0.0557414	PCG
26439	0.487789	-1.03567	0.0914439	PCG
192136	3.34658	1.74269	0.0843243	PCG
110082	0.464329	-1.10678	0.173765	PCG
67742	2.56509	1.35901	0.271015	PCG
68673	2.92759	1.54972	0.198422	PCG
83563	0.199652	-2.32444	0.0510657	PCG
23963	2.25957	1.17605	0.0951	PCG
16328	2.43428	1.2835	0.120482	PCG
57249	2.03903	1.02788	0.214182	PCG
12592	0.426609	-1.22901	0.151863	PCG
80908	0.460491	-1.11876	0.15598	PCG
140489	2.97438	1.57259	0.116023	PCG
67592	2.80443	1.48771	0.139645	PCG
67407	0.451447	-1.14737	0.204563	PCG
26367	2.15297	1.10633	0.185513	PCG
64008	0.434206	-1.20355	0.072945	PCG
70086	0.386933	-1.36984	0.210555	PCG
75185	0.467839	-1.09592	0.204772	PCG
17695	0.403391	-1.30975	0.0921764	PCG
20290	2.27879	1.18827	0.156445	PCG
16704	2.68859	1.42685	0.125318	PCG
192190	0.45411	-1.13888	0.0628643	PCG
18705	3.36352	1.74997	0.0611415	PCG
20339	2.08611	1.06081	0.275593	PCG
81013	0.313053	-1.67552	0.0871842	PCG
12765	0.43574	-1.19846	0.170676	PCG
14395	2.33715	1.22475	0.0898598	PCG
14683	0.471095	-1.08591	0.0561607	PCG
22164	2.35172	1.23371	0.111615	PCG
50760	2.33064	1.22073	0.0650929	PCG
81010	2.11067	1.0777	0.0941847	PCG
16917	0.482123	-1.05253	0.144425	PCG
22269	2.94727	1.55938	0.0821006	PCG
13639	0.394304	-1.34262	0.105771	PCG
13168	2.80792	1.4895	0.174072	PCG
17199	2.33018	1.22044	0.0663034	PCG
171282	2.56227	1.35742	0.0765766	PCG
54631	2.02817	1.02018	0.220881	PCG
630579	4.71391	2.23693	0.0902122	PCG
18609	0.498782	-1.00352	0.0675041	PCG
64654	2.47093	1.30505	0.173817	PCG
18736	3.17546	1.66696	0.0694651	PCG
12671	0.478764	-1.06261	0.159757	PCG
83996	2.56731	1.36026	0.164914	PCG
18687	2.71525	1.44109	0.218784	PCG
16858	2.22135	1.15144	0.2904	PCG
257926	2.0186	1.01336	0.309687	PCG
113863	3.39403	1.763	0.172301	PCG
53878	0.265079	-1.91551	0.0556599	PCG
21385	2.04162	1.02972	0.0837468	PCG
17760	0.42938	-1.21967	0.070196	PCG
67874	2.45659	1.29666	0.0932385	PCG
17896	0.391238	-1.35388	0.0886036	PCG
16846	2.46733	1.30295	0.225537	PCG
69908	2.30718	1.20613	0.102693	PCG
58200	0.44048	-1.18285	0.203172	PCG
81799	0.413028	-1.27569	0.155155	PCG
53870	3.20698	1.68121	0.0656867	PCG
57811	0.372429	-1.42496	0.181672	PCG
56506	2.01676	1.01204	0.124764	PCG
20497	2.02904	1.0208	0.0731342	PCG
73647	4.02617	2.00941	0.0547006	PCG
56636	3.4107	1.77007	0.07009	PCG
93877	2.49951	1.32165	0.145833	PCG
15206	2.34938	1.23228	0.262587	PCG
64011	0.368287	-1.4411	0.0516237	PCG
13119	2.41837	1.27403	0.147765	PCG
67729	2.2559	1.1737	0.100882	PCG
19153	2.03088	1.02211	0.206389	PCG
21983	2.41334	1.27103	0.0716072	PCG
56753	3.23478	1.69367	0.054743	PCG
104362	0.40821	-1.29262	0.12311	PCG
22771	0.49917	-1.0024	0.275006	PCG
66720	0.432379	-1.20963	0.254205	PCG
66716	0.462137	-1.11361	0.346601	PCG
14378	0.326893	-1.61311	0.0870586	PCG
67645	2.18711	1.12903	0.33302	PCG
15504	2.0454	1.03238	0.172947	PCG
72003	3.53738	1.82268	0.118976	PCG
193796	2.01959	1.01406	0.0647731	PCG
11354	2.47283	1.30616	0.0697767	PCG
110308	2.02371	1.017	0.183263	PCG
226419	0.402627	-1.31248	0.0527739	PCG
11799	2.41731	1.2734	0.158623	PCG
76131	0.446554	-1.16309	0.315216	PCG
83603	2.88379	1.52797	0.172192	PCG
225362	2.49758	1.32053	0.125241	PCG
74188	2.20567	1.14122	0.287768	PCG
75604	0.481911	-1.05316	0.374355	PCG
67770	0.439632	-1.18563	0.260236	PCG
103511	2.68813	1.4266	0.207943	PCG
217212	2.44126	1.28763	0.0804545	PCG
76123	0.431105	-1.21389	0.117136	PCG
20715	0.430627	-1.21549	0.330714	PCG
212998	0.451018	-1.14874	0.175468	PCG
70385	2.00527	1.0038	0.229764	PCG
232854	0.474928	-1.07422	0.169484	PCG
233099	0.485425	-1.04268	0.0516318	PCG
207151	2.19556	1.13459	0.271007	PCG
68394	2.29855	1.20073	0.0770024	PCG
20276	0.376273	-1.41015	0.09502	PCG
213603	2.55688	1.35438	0.131793	PCG
15007	2.17593	1.12163	0.240881	PCG
117158	0.440911	-1.18144	0.16165	PCG
224440	0.470922	-1.08644	0.204705	PCG
78240	0.387232	-1.36873	0.178158	PCG
20562	2.21315	1.1461	0.192489	PCG
93726	2.00184	1.00132	0.145414	PCG
140709	0.463582	-1.1091	0.157126	PCG
72748	2.42414	1.27747	0.158801	PCG
264895	2.69734	1.43154	0.0649281	PCG
22408	0.483369	-1.0488	0.16694	PCG
209232	2.78477	1.47756	0.051578	PCG
105005	0.366709	-1.44729	0.146345	PCG
13837	2.09009	1.06357	0.0716545	PCG
216225	0.330023	-1.59936	0.0533122	PCG
64705	2.09183	1.06477	0.14997	PCG
21380	0.456836	-1.13025	0.138599	PCG
170733	2.5257	1.33668	0.285492	PCG
57248	0.38726	-1.36863	0.115155	PCG
229759	2.13018	1.09098	0.0808852	PCG
14526	2.5093	1.32728	0.164151	PCG
16635	0.468319	-1.09444	0.218112	PCG
58187	0.361818	-1.46667	0.188572	PCG
93672	2.15863	1.11011	0.290193	PCG
170779	2.04337	1.03095	0.11486	PCG
260301	2.00469	1.00338	0.205886	PCG
282663	2.0979	1.06895	0.322077	PCG
118452	2.54267	1.34635	0.0593877	PCG
24014	2.16944	1.11732	0.0736579	PCG
233912	2.08285	1.05856	0.149833	PCG
17345	2.03753	1.02682	0.0857339	PCG
117606	0.467593	-1.09667	0.0738407	PCG
58242	0.494671	-1.01546	0.0650162	PCG
218518	0.442247	-1.17707	0.173776	PCG
11775	2.35299	1.2345	0.210322	PCG
11630	2.74524	1.45693	0.121425	PCG
230904	2.79158	1.48108	0.136803	PCG
70911	2.16389	1.11362	0.0794871	PCG
20731	0.421004	-1.24809	0.062383	PCG
16703	2.04668	1.03329	0.331215	PCG
19876	2.35548	1.23602	0.293979	PCG
12965	2.06017	1.04276	0.343379	PCG
50500	0.474718	-1.07486	0.0838104	PCG
16679	0.399754	-1.32282	0.0625641	PCG
71761	2.23114	1.15778	0.147477	PCG
192897	0.355686	-1.49132	0.0510592	PCG
14071	0.446701	-1.16262	0.131245	PCG
110382	2.83952	1.50565	0.1154	PCG
214531	0.445129	-1.1677	0.145541	PCG
69693	2.14917	1.10378	0.279314	PCG
226245	2.10056	1.07077	0.156064	PCG
215001	0.486728	-1.03881	0.332532	PCG
50757	2.29325	1.19739	0.114765	PCG
225152	2.06203	1.04406	0.252019	PCG
20669	2.45039	1.29301	0.11997	PCG
246735	2.328	1.21909	0.206302	PCG
12565	0.269744	-1.89034	0.154414	PCG
14260	2.23217	1.15845	0.13708	PCG
57775	2.15129	1.1052	0.0618561	PCG
234129	2.10628	1.0747	0.0782668	PCG
211535	2.26904	1.18208	0.114002	PCG
70881	0.416	-1.26535	0.0846	PCG
13869	2.02106	1.01511	0.0699725	PCG
107581	2.35576	1.23619	0.0978865	PCG
74649	0.421657	-1.24586	0.171696	PCG
269275	2.14233	1.09918	0.158886	PCG
74007	0.358813	-1.47869	0.0688729	PCG
17831	2.83824	1.505	0.194321	PCG
76157	4.01146	2.00413	0.0523709	PCG
22353	0.334651	-1.57927	0.0508504	PCG
74463	2.78955	1.48003	0.0688925	PCG
12298	2.05144	1.03664	0.107217	PCG
69816	2.41377	1.27129	0.130597	PCG
75504	2.53965	1.34463	0.104683	PCG
71803	2.07239	1.0513	0.171141	PCG
68947	2.12859	1.0899	0.186149	PCG
71854	2.16626	1.11521	0.165125	PCG
75124	0.328311	-1.60686	0.0591968	PCG
71907	0.439876	-1.18483	0.157817	PCG
71951	0.356456	-1.4882	0.106186	PCG
69716	2.02821	1.0202	0.210627	PCG
71869	2.07578	1.05365	0.365069	PCG
73470	0.403581	-1.30907	0.241895	PCG
73032	3.12541	1.64405	0.0711227	PCG
74359	2.48378	1.31254	0.194078	PCG
69294	0.484735	-1.04473	0.175781	PCG
68895	2.06264	1.04449	0.337281	PCG
78249	2.79752	1.48415	0.0794773	PCG
77744	2.23408	1.15968	0.148991	PCG
73845	4.2521	2.08818	0.0960348	PCG
67652	0.43094	-1.21444	0.244613	PCG
70951	0.300524	-1.73445	0.0743138	PCG
383348	2.11084	1.07782	0.138483	PCG
74511	0.440104	-1.18408	0.218737	PCG
78174	2.88686	1.5295	0.0616668	PCG
75470	2.0095	1.00684	0.34449	PCG
75409	3.13912	1.65036	0.0767724	PCG
75276	0.480426	-1.05761	0.159596	PCG
75667	0.416359	-1.2641	0.197117	PCG
77397	0.452454	-1.14416	0.198559	PCG
69665	3.06162	1.6143	0.0721684	PCG
70979	4.13595	2.04822	0.0606292	PCG
71863	2.12917	1.09029	0.229265	PCG
72614	3.0547	1.61103	0.0706691	PCG
434008	2.37302	1.24672	0.0585051	PCG
12969	2.8106	1.49088	0.0603356	PCG
69533	0.481723	-1.05372	0.229377	PCG
73191	2.07439	1.05269	0.140293	PCG
74267	0.477749	-1.06567	0.132142	PCG
71066	2.14769	1.10279	0.152944	PCG
73435	0.475112	-1.07366	0.225124	PCG
108069	2.1891	1.13034	0.185984	PCG
74176	0.412249	-1.27841	0.0502663	PCG
69592	2.69876	1.4323	0.0642282	PCG
76464	2.16912	1.11711	0.0752665	PCG
74354	2.42779	1.27964	0.223517	PCG
68753	0.451071	-1.14857	0.226651	PCG
69215	0.473951	-1.07719	0.119653	PCG
73472	0.494538	-1.01585	0.120511	PCG
382245	2.30705	1.20605	0.104998	PCG
71351	2.68984	1.42752	0.0932336	PCG
72432	0.319014	-1.64831	0.0697457	PCG
76866	2.48351	1.31238	0.137227	PCG
67911	0.424235	-1.23706	0.140054	PCG
73001	2.80336	1.48715	0.0641646	PCG
76206	0.36448	-1.45609	0.0687848	PCG
66977	2.52385	1.33563	0.109543	PCG
76041	2.2176	1.149	0.263375	PCG
21684	0.484798	-1.04455	0.155522	PCG
72431	0.492117	-1.02293	0.057678	PCG
77883	2.04447	1.03173	0.391249	PCG
72230	2.00912	1.00657	0.134878	PCG
53951	0.415331	-1.26767	0.0915956	PCG
76820	0.491835	-1.02375	0.129577	PCG
72135	0.401576	-1.31626	0.120453	PCG
77777	2.94907	1.56026	0.0737754	PCG
74269	2.0426	1.03041	0.0932059	PCG
55961	2.79549	1.4831	0.106853	PCG
75799	0.411829	-1.27988	0.225261	PCG
78081	3.42063	1.77426	0.0853782	PCG
75125	0.457826	-1.12713	0.0747265	PCG
77080	3.31943	1.73094	0.0771362	PCG
69785	2.68451	1.42466	0.201982	PCG
75178	2.15733	1.10925	0.159025	PCG
70457	2.62049	1.38983	0.167458	PCG
16427	0.427628	-1.22557	0.0583909	PCG
77630	2.08428	1.05955	0.120704	PCG
71176	2.19375	1.1334	0.0986255	PCG
71830	2.21838	1.1495	0.219225	PCG
71824	2.21513	1.14739	0.078828	PCG
74843	0.488877	-1.03246	0.0626604	PCG
71137	2.0071	1.00511	0.144125	PCG
76856	0.405689	-1.30155	0.118343	PCG
70004	2.19756	1.1359	0.119562	PCG
75275	2.50057	1.32226	0.238884	PCG
76679	0.430075	-1.21734	0.216316	PCG
70626	3.44799	1.78576	0.0686478	PCG
13349	0.49528	-1.01368	0.257474	PCG
76669	2.57184	1.3628	0.101337	PCG
68880	2.50873	1.32696	0.13293	PCG
75064	2.00556	1.00401	0.295438	PCG
20204	0.431334	-1.21312	0.143816	PCG
74914	2.25461	1.17288	0.0996974	PCG
73244	2.2428	1.1653	0.0603307	PCG
76651	2.18536	1.12787	0.244383	PCG
78055	3.35581	1.74666	0.0518015	PCG
68743	2.83087	1.50125	0.0538473	PCG
238257	2.18065	1.12476	0.119727	PCG
216049	2.05464	1.03889	0.116979	PCG
211187	2.26582	1.18004	0.207599	PCG
227659	2.24912	1.16936	0.0946562	PCG
237213	2.60449	1.381	0.1094	PCG
244954	2.86463	1.51835	0.0524068	PCG
64661	2.08463	1.05979	0.165544	PCG
228807	2.37832	1.24995	0.17892	PCG
100647	2.23282	1.15887	0.0895237	PCG
235610	0.397875	-1.32961	0.114225	PCG
99681	2.64484	1.40318	0.434397	PCG
238266	2.48645	1.31409	0.356305	PCG
107993	0.474802	-1.0746	0.146972	PCG
241525	2.82919	1.50039	0.0502729	PCG
210045	2.29614	1.19921	0.213849	PCG
16981	2.34939	1.23228	0.171704	PCG
320705	2.70465	1.43544	0.183496	PCG
76843	2.20569	1.14123	0.0600729	PCG
623474	0.484041	-1.0468	0.15887	PCG
207854	0.278305	-1.84526	0.0569667	PCG
80986	2.03371	1.02412	0.135992	PCG
216028	2.36019	1.23891	0.135307	PCG
18205	2.51404	1.33001	0.0580043	PCG
240119	0.278891	-1.84223	0.0855658	PCG
245847	2.06396	1.04541	0.0676102	PCG
319586	2.3285	1.2194	0.0567056	PCG
320655	0.408557	-1.29139	0.0669658	PCG
330695	0.460462	-1.11885	0.150721	PCG
22654	0.408682	-1.29095	0.144696	PCG
386463	2.42712	1.27924	0.0515193	PCG
320237	0.49029	-1.02829	0.367701	PCG
218440	2.9739	1.57236	0.0572456	PCG
244654	0.488979	-1.03215	0.0739924	PCG
30785	0.495355	-1.01346	0.386904	PCG
20681	2.42671	1.279	0.175166	PCG
97440	2.32569	1.21766	0.0726889	PCG
234686	2.23307	1.15903	0.138858	PCG
213438	0.45914	-1.12299	0.157129	PCG
15478	3.05185	1.60968	0.0640863	PCG
320974	2.0311	1.02226	0.0909969	PCG
239114	0.488747	-1.03284	0.0592605	PCG
60613	0.46298	-1.11098	0.0989126	PCG
229011	0.406498	-1.29868	0.059683	PCG
78709	0.490842	-1.02667	0.108233	PCG
217682	0.486889	-1.03833	0.0864028	PCG
317750	0.477693	-1.06584	0.0848529	PCG
13199	2.53166	1.34008	0.076358	PCG
244608	2.28602	1.19284	0.130481	PCG
27206	2.12162	1.08517	0.0502598	PCG
268878	2.17741	1.12261	0.285308	PCG
23863	0.419176	-1.25437	0.079536	PCG
77767	2.31769	1.21269	0.150827	PCG
381759	0.492803	-1.02092	0.228341	PCG
235973	0.445516	-1.16645	0.302058	PCG
214704	0.460489	-1.11876	0.34351	PCG
210297	0.449786	-1.15269	0.131887	PCG
18072	3.11321	1.6384	0.121598	PCG
229776	0.429659	-1.21874	0.181333	PCG
230824	2.30661	1.20578	0.080355	PCG
209601	2.04392	1.03134	0.35764	PCG
195236	2.176	1.12168	0.115175	PCG
214253	0.45741	-1.12844	0.356486	PCG
271711	2.29693	1.19971	0.0667667	PCG
432879	2.14936	1.10391	0.271338	PCG
272009	0.435983	-1.19765	0.162912	PCG
241568	2.6176	1.38824	0.0560547	PCG
239250	0.320506	-1.64158	0.0975292	PCG
226999	0.371189	-1.42978	0.232224	PCG
239570	2.24855	1.16899	0.0833944	PCG
319530	0.409704	-1.28734	0.16541	PCG
210719	2.22791	1.15569	0.177254	PCG
18423	3.35281	1.74537	0.0714914	PCG
272428	0.418352	-1.25721	0.0610322	PCG
619331	0.321257	-1.6382	0.0554918	PCG
317758	3.42504	1.77612	0.0746074	PCG
230145	3.57223	1.83683	0.0633684	PCG
434778	0.445941	-1.16508	0.215588	PCG
242891	0.456056	-1.13272	0.102381	PCG
243880	2.28519	1.19231	0.178788	PCG
229933	3.26808	1.70844	0.0866132	PCG
320454	0.470514	-1.08769	0.135374	PCG
73309	2.93906	1.55535	0.0999241	PCG
243270	2.7431	1.45581	0.157039	PCG
21906	0.325878	-1.6176	0.101724	PCG
619288	2.06078	1.04319	0.21922	PCG
245308	3.39005	1.76131	0.0841171	PCG
240843	3.28972	1.71796	0.0930231	PCG
242509	0.485582	-1.04221	0.274001	PCG
381785	2.45015	1.29287	0.124153	PCG
217066	2.00537	1.00387	0.196793	PCG
20269	2.29275	1.19708	0.322404	PCG
330490	0.471203	-1.08558	0.242646	PCG
432995	2.25209	1.17127	0.13236	PCG
78469	2.50443	1.32448	0.0830616	PCG
234155	3.39758	1.76451	0.0741816	PCG
73671	2.57791	1.3662	0.0698355	PCG
217648	0.437432	-1.19287	0.0508324	PCG
209448	2.78326	1.47677	0.0669592	PCG
241688	0.329265	-1.60268	0.0597107	PCG
209361	0.437948	-1.19117	0.0504931	PCG
213582	2.01227	1.00882	0.0921683	PCG
243923	2.48167	1.31131	0.17051	PCG
252830	3.04973	1.60868	0.0857437	PCG
268379	2.01239	1.00891	0.271297	PCG
140917	2.03443	1.02462	0.193409	PCG
320460	2.29942	1.20127	0.180201	PCG
76390	2.05636	1.04009	0.215407	PCG
328573	0.446796	-1.16231	0.116411	PCG
245423	0.353703	-1.49939	0.123622	PCG
545474	2.01209	1.0087	0.0794234	PCG
100417514	2.16256	1.11274	0.116984	PCG
239037	0.33898	-1.56073	0.0884306	PCG
320133	3.02289	1.59593	0.0985374	PCG
320082	3.13112	1.64668	0.122422	PCG
81906	2.31701	1.21226	0.261213	PCG
227644	0.476873	-1.06832	0.0987919	PCG
622976	0.29444	-1.76396	0.0824547	PCG
246709	0.46694	-1.09869	0.261199	PCG
208079	2.23449	1.15995	0.18921	PCG
67690	2.01643	1.0118	0.0784266	PCG
237987	2.72893	1.44833	0.0991296	PCG
383787	0.493619	-1.01853	0.235189	PCG
210108	0.366544	-1.44794	0.133499	PCG
97476	0.427446	-1.22618	0.0917115	PCG
381438	0.458104	-1.12625	0.327977	PCG
242050	2.64021	1.40065	0.230656	PCG
226243	2.6101	1.3841	0.155649	PCG
627214	2.08831	1.06234	0.0691976	PCG
240063	2.0441	1.03146	0.21823	PCG
385493	0.494587	-1.0157	0.158224	PCG
320800	2.52106	1.33403	0.292508	PCG
232313	2.26556	1.17987	0.0630976	PCG
319207	0.350547	-1.51232	0.0800956	PCG
240038	0.446818	-1.16224	0.061241	PCG
241201	2.45196	1.29394	0.201183	PCG
382231	2.15804	1.10972	0.255507	PCG
229550	2.49064	1.31652	0.0909479	PCG
213409	2.38818	1.25591	0.119656	PCG
71682	2.61996	1.38955	0.228963	PCG
636104	0.430723	-1.21517	0.0593616	PCG
242800	0.490784	-1.02684	0.177587	PCG
93728	3.96285	1.98654	0.160738	PCG
328231	0.415569	-1.26684	0.13015	PCG
237313	0.431569	-1.21234	0.0740707	PCG
320522	2.88482	1.52848	0.0585067	PCG
243816	2.11595	1.0813	0.151168	PCG
272350	2.36458	1.24158	0.252493	PCG
71841	0.480479	-1.05746	0.148554	PCG
241950	0.434554	-1.20239	0.0500363	PCG
382089	0.430355	-1.2164	0.234523	PCG
223262	3.08726	1.62633	0.0877095	PCG
20770	0.418305	-1.25737	0.0995538	PCG
66473	0.387306	-1.36845	0.0712907	PCG
68691	3.07402	1.62013	0.14342	PCG
21821	0.429034	-1.22084	0.0650178	PCG
20359	0.384612	-1.37852	0.0877732	PCG
12556	2.28262	1.19069	0.136801	PCG
67801	2.13535	1.09447	0.0580679	PCG
58991	2.35978	1.23865	0.050914	PCG
17898	0.140256	-2.83387	0.0867046	PCG
17381	2.00388	1.00279	0.166541	PCG
57746	0.397373	-1.33143	0.101822	PCG
22137	2.23943	1.16313	0.168485	PCG
109978	0.478855	-1.06234	0.271168	PCG
21946	2.2547	1.17293	0.144206	PCG
17829	0.440299	-1.18344	0.0695663	PCG
71690	2.59362	1.37497	0.287267	PCG
23965	0.412708	-1.27681	0.0896689	PCG
110958	0.481927	-1.05311	0.134897	PCG
18503	0.426075	-1.23082	0.121706	PCG
11910	0.474213	-1.07639	0.0572815	PCG
102022	0.466709	-1.0994	0.290897	PCG
71832	2.93548	1.5536	0.162322	PCG
69083	2.02279	1.01634	0.343051	PCG
11698	0.487268	-1.03721	0.300784	PCG
246133	2.45725	1.29705	0.145634	PCG
58866	0.344596	-1.53702	0.142019	PCG
27390	2.01529	1.01099	0.153807	PCG
12350	0.328125	-1.60768	0.062494	PCG
12182	2.47566	1.30781	0.0728797	PCG
12623	2.55272	1.35204	0.216621	PCG
67929	2.59425	1.37532	0.155392	PCG
19694	2.0062	1.00446	0.0819881	PCG
13526	2.46855	1.30367	0.211268	PCG
17702	2.42553	1.2783	0.268923	PCG
26945	2.3341	1.22287	0.230505	PCG
12590	2.60009	1.37856	0.0582506	PCG
22693	0.353634	-1.49967	0.102061	PCG
27413	0.384105	-1.38043	0.100764	PCG
20760	0.496397	-1.01043	0.125461	PCG
13075	0.42231	-1.24363	0.124551	PCG
22768	2.3326	1.22194	0.0589244	PCG
71162	2.11234	1.07884	0.229523	PCG
83564	3.33429	1.73738	0.0546484	PCG
26918	2.17538	1.12127	0.0577237	PCG
53320	2.07475	1.05294	0.133597	PCG
56629	2.89255	1.53234	0.136736	PCG
55994	0.400862	-1.31882	0.0647715	PCG
16193	0.407883	-1.29377	0.117826	PCG
16642	3.79689	1.92482	0.114663	PCG
22786	2.1496	1.10407	0.108346	PCG
93884	2.23038	1.15729	0.152858	PCG
22314	0.481713	-1.05375	0.353098	PCG
12703	2.41172	1.27006	0.186586	PCG
16518	0.429762	-1.21839	0.169362	PCG
14963	0.487384	-1.03687	0.0655741	PCG
16198	2.58105	1.36796	0.0822573	PCG
12478	0.434423	-1.20283	0.0627126	PCG
57254	2.12505	1.0875	0.24539	PCG
29849	2.23545	1.16057	0.22044	PCG
17140	2.32547	1.21752	0.234916	PCG
113864	0.381816	-1.38905	0.135149	PCG
57272	2.34799	1.23143	0.0741898	PCG
503847	0.398172	-1.32854	0.0511538	PCG
79401	0.469828	-1.08979	0.134675	PCG
12840	2.71314	1.43996	0.0788524	PCG
56370	0.354413	-1.4965	0.0551394	PCG
12140	0.452451	-1.14417	0.136017	PCG
14293	2.20358	1.13985	0.353656	PCG
84543	4.55971	2.18894	0.0622672	PCG
50817	2.06731	1.04775	0.141683	PCG
14345	2.16884	1.11692	0.091333	PCG
66451	2.54641	1.34847	0.0926708	PCG
226841	0.487084	-1.03776	0.204912	PCG
114570	0.475456	-1.07262	0.295731	PCG
12654	2.63327	1.39685	0.130099	PCG
70337	2.62826	1.39411	0.195518	PCG
333329	2.07004	1.04966	0.329571	PCG
225644	0.44181	-1.1785	0.147967	PCG
68723	0.451262	-1.14796	0.35076	PCG
14762	2.14514	1.10107	0.117307	PCG
236219	0.446811	-1.16226	0.115092	PCG
217369	0.408495	-1.29161	0.130465	PCG
17857	0.36293	-1.46224	0.0867861	PCG
235854	2.415	1.27202	0.180525	PCG
69922	0.461569	-1.11538	0.0575785	PCG
20670	0.32371	-1.62722	0.0830159	PCG
211480	2.37195	1.24608	0.161971	PCG
75288	4.43303	2.14829	0.0681176	PCG
105732	2.39299	1.25881	0.194396	PCG
20564	2.00118	1.00085	0.253859	PCG
18256	2.13112	1.09161	0.327525	PCG
338365	2.3294	1.21996	0.14388	PCG
545814	2.43645	1.28478	0.163815	PCG
20192	0.440803	-1.1818	0.0869444	PCG
238418	0.438969	-1.18781	0.0685956	PCG
69187	2.50673	1.32581	0.243173	PCG
23853	2.17336	1.11993	0.0887944	PCG
76486	2.56384	1.35831	0.236521	PCG
72097	3.30101	1.72291	0.0944148	PCG
71760	0.344085	-1.53916	0.0967804	PCG
71345	2.12494	1.08742	0.248609	PCG
69309	0.401576	-1.31625	0.136359	PCG
69544	0.468841	-1.09283	0.158284	PCG
381319	0.384266	-1.37982	0.159973	PCG
74563	0.446411	-1.16356	0.0645349	PCG
73333	0.307867	-1.69962	0.056748	PCG
70893	0.263691	-1.92308	0.0731293	PCG
73902	2.18398	1.12696	0.380751	PCG
69496	2.45724	1.29704	0.342506	PCG
75571	0.374451	-1.41715	0.186298	PCG
73719	2.64707	1.4044	0.0985782	PCG
52024	2.14395	1.10027	0.291273	PCG
75577	0.410644	-1.28404	0.243974	PCG
75732	3.19531	1.67596	0.0786175	PCG
380705	0.463258	-1.11011	0.200042	PCG
75514	3.13821	1.64994	0.132168	PCG
74691	2.12881	1.09005	0.181805	PCG
331461	2.38319	1.2529	0.170776	PCG
71355	2.22359	1.15289	0.257619	PCG
71421	2.44116	1.28757	0.075061	PCG
66719	3.30195	1.72332	0.114651	PCG
75345	0.47917	-1.06139	0.0557431	PCG
78258	0.421467	-1.24651	0.133434	PCG
70980	2.69721	1.43147	0.11762	PCG
71522	2.02002	1.01437	0.0989975	PCG
74054	3.03043	1.59952	0.0554249	PCG
100040322	2.07482	1.05298	0.298479	PCG
71685	2.67199	1.41791	0.213407	PCG
112415	0.366598	-1.44773	0.203038	PCG
75905	0.314509	-1.66882	0.202897	PCG
77627	0.493027	-1.02026	0.309602	PCG
118453	2.43982	1.28678	0.175856	PCG
641387	2.04781	1.03408	0.104205	PCG
74218	2.90998	1.54101	0.15309	PCG
71281	0.460555	-1.11855	0.206341	PCG
100039681	2.22688	1.15503	0.109034	PCG
74910	2.10346	1.07276	0.169957	PCG
100504429	3.03951	1.60384	0.0903443	PCG
74276	2.84555	1.50871	0.0821757	PCG
208098	2.05556	1.03953	0.0975096	PCG
75404	2.31734	1.21247	0.181302	PCG
238205	2.19245	1.13254	0.315426	PCG
212123	2.20758	1.14247	0.273149	PCG
382106	0.475854	-1.07141	0.210697	PCG
382207	0.337568	-1.56675	0.122684	PCG
268933	2.19019	1.13106	0.1167	PCG
268345	2.49002	1.31615	0.173452	PCG
381738	3.13272	1.64741	0.0503936	PCG
243753	2.18141	1.12526	0.074286	PCG
105653	2.54597	1.34821	0.197297	PCG
13510	2.03521	1.02518	0.131305	PCG
72780	2.17392	1.1203	0.307256	PCG
240066	0.465613	-1.1028	0.242659	PCG
252903	3.47482	1.79694	0.105732	PCG
75953	2.26635	1.18037	0.275864	PCG
194227	0.375665	-1.41248	0.0639492	PCG
381318	0.425831	-1.23165	0.121971	PCG
231842	2.80254	1.48673	0.0562782	PCG
280621	0.489039	-1.03198	0.0715844	PCG
73936	0.487313	-1.03708	0.145593	PCG
217733	2.76733	1.4685	0.0888874	PCG
215456	0.472676	-1.08108	0.072604	PCG
13797	2.26004	1.17635	0.181411	PCG
624866	0.482628	-1.05102	0.170269	PCG
320840	2.25841	1.17531	0.137426	PCG
319535	0.323438	-1.62844	0.123004	PCG
239759	2.24286	1.16534	0.124773	PCG
105651	0.373835	-1.41953	0.208048	PCG
210762	2.32323	1.21613	0.193256	PCG
245468	0.477014	-1.0679	0.213541	PCG
223838	0.409661	-1.2875	0.306427	PCG
442827	2.60398	1.38072	0.0723397	PCG
246316	2.61577	1.38724	0.0658482	PCG
381204	2.26212	1.17767	0.139005	PCG
70571	2.41492	1.27197	0.13847	PCG
545140	2.11254	1.07898	0.0863881	PCG
194225	2.34945	1.23232	0.238699	PCG
654818	2.69974	1.43282	0.258665	PCG
619665	2.32731	1.21866	0.0769045	PCG
434756	0.465332	-1.10367	0.200424	PCG
234669	3.27898	1.71325	0.129011	PCG
74663	0.404833	-1.3046	0.169425	PCG
381549	0.487412	-1.03679	0.169138	PCG
68740	2.18564	1.12806	0.248149	PCG
78177	0.362578	-1.46364	0.158273	PCG
243025	4.08046	2.02873	0.0874599	PCG
320226	2.13603	1.09493	0.161733	PCG
433215	2.22497	1.15378	0.261827	PCG
407795	0.380268	-1.39491	0.22562	PCG
232174	0.364109	-1.45756	0.16124	PCG
381350	2.52148	1.33427	0.0758392	PCG
22626	2.71822	1.44266	0.248837	PCG
244653	0.469624	-1.09042	0.323874	PCG
22037	3.11329	1.63844	0.123528	PCG
14916	2.51399	1.32998	0.113194	PCG
16643	2.52525	1.33643	0.156798	PCG
17005	2.1592	1.1105	0.0639541	PCG
11495	2.93197	1.55187	0.069966	PCG
70370	0.399651	-1.32319	0.109041	PCG
670558	0.338997	-1.56066	0.0531001	PCG
211798	2.56548	1.35923	0.0868286	PCG
22409	2.10782	1.07575	0.240147	PCG
