# Supplementary material for: Identification and analysis of a key long non‐coding RNAs (lncRNAs)‐associated module reveal functional lncRNAs in cardiac hypertrophy
Source: J Cell Mol Med. 2017 Nov 20;22(2):892–903. doi: 10.1111/jcmm.13376 (PMC5783834; doi:10.1111/jcmm.13376)
Supplement: Supplementary file 5 — Table S3 65 risk sub‐pathways were identified as CH‐related sub‐pathways. [file JCMM-22-892-s005.xls]

## Sheet: Sheet1
SubpathwayId	PathwayName	annMoleculeRatio	annBgRatio	pvalue	fdr	annMoleculeList	annBgMoleculeList
path:04141_16	Protein processing in endoplasmic reticulum	5/1751	13/36707	0.000229061	0.229973	15502;15511;193740;66326;81489	13002;15481;15482;15502;15511;15512;193740;231098;56445;56709;56812;66326;81489
path:00140_8	Steroid hormone biosynthesis	6/1751	22/36707	0.000450145	0.229973	105349;13074;13075;13079;15486;15493	105349;110115;13070;13072;13074;13075;13079;14979;15483;15484;15486;15487;15492;15493;15495;15496;15497;208665;27400;57357;78925;94224
path:05416_2	Viral myocarditis	4/1751	9/36707	0.000535897	0.229973	11352;12389;13136;13137	11350;11352;12389;13136;13137;14360;170758;19353;19354
path:00980_8	Metabolism of xenobiotics by cytochrome P450	5/1751	16/36707	0.000689494	0.229973	109857;13101;223706;380997;71754	109857;12408;12409;13085;13086;13087;13101;13105;13106;15483;223706;380997;545123;56448;71754;76279
path:04512_11	ECM-receptor interaction	6/1751	24/36707	0.000748149	0.229973	12824;12827;12828;12842;243816;71355	12814;12815;12824;12825;12826;12827;12828;12829;12830;12831;12832;12833;12834;12835;12842;12843;243816;245026;373864;53867;665033;68553;71355;94216
path:04020_2	Calcium signaling pathway	15/1751	123/36707	0.000782812	0.229973	11740;12062;12425;12671;13869;14829;16440;20192;21924;21925;22334;70086;70405;73333;74055	105675;108071;109305;110891;110893;11441;114875;11548;11549;11550;11607;11608;11739;11740;11937;11938;11941;12061;12062;12286;12287;12288;12289;12290;12291;12292;12313;12314;12315;12425;12426;12669;12671;13617;13618;13649;13866;13867;13869;14062;14672;14675;14676;14682;14810;14811;14813;14814;14829;15465;15558;15559;15560;16438;16439;16440;16867;170732;18216;18430;18436;18438;18439;18440;18595;18…
path:05146_2	Amoebiasis	7/1751	33/36707	0.000794716	0.229973	12824;12827;12828;12842;16178;17831;71355	12814;12815;12824;12825;12826;12827;12828;12829;12830;12831;12832;12842;12843;14268;16176;16177;16178;16772;16773;16774;16775;16776;16777;16779;16780;16782;17831;226519;23928;373864;53867;71355;94216
path:00630_5	Glyoxylate and dicarboxylate metabolism	4/1751	10/36707	0.000859433	0.229973	11611;15112;56185;71832	11428;11429;11611;12974;15112;17448;17449;56185;71832;76238
path:05146_1	Amoebiasis	7/1751	35/36707	0.00115102	0.229973	12824;12827;12828;12842;16178;17831;71355	12814;12815;12824;12825;12826;12827;12828;12829;12830;12831;12832;12842;12843;14268;16176;16177;16178;16772;16773;16774;16775;16776;16777;16779;16780;16782;17831;18033;19697;226519;23928;373864;53867;71355;94216
path:04662_8	B cell receptor signaling pathway	6/1751	26/36707	0.00117926	0.229973	12229;12478;12518;15985;17096;320207	11651;11652;12229;12478;12518;15170;15985;17060;17096;18706;18707;18708;18709;18710;20963;22324;22325;234779;23797;26377;30955;320207;57257;666513;74769;83490
path:05146_8	Amoebiasis	5/1751	18/36707	0.00124879	0.229973	12824;12827;12828;12842;71355	12814;12815;12824;12825;12826;12827;12828;12829;12830;12831;12832;12842;12843;14268;373864;53867;71355;94216
path:00590_4	Arachidonic acid metabolism	11/1751	80/36707	0.00142985	0.229973	13119;14780;18780;19225;226143;230459;26970;271844;665270;71519;71522	100040843;100066;106648;107141;11684;11685;11686;11687;11688;11689;13088;13089;13090;13094;13095;13096;13097;13098;13099;13106;13109;13110;13117;13118;13119;14598;14775;14776;14778;14780;16993;17001;18778;18780;18781;18782;18783;18784;19224;19225;207182;208285;211429;226105;226143;230459;230639;232889;237625;23887;242546;243881;26565;26970;26971;271844;277753;320997;329502;404195;433247;435802;53…
path:04662_9	B cell receptor signaling pathway	6/1751	27/36707	0.00145555	0.229973	12229;12478;12518;15985;17096;320207	12229;12478;12483;12517;12518;14784;15170;15985;17060;17096;18706;18707;18708;18709;18710;20963;22324;22325;234779;240168;26377;30955;320207;57257;666513;74769;83490
path:04662_7	B cell receptor signaling pathway	6/1751	28/36707	0.0017785	0.229973	12229;12478;12518;15985;17096;320207	12229;12478;12518;14784;15170;15985;17060;170758;17096;18706;18707;18708;18709;18710;19353;19354;20963;22324;22325;234779;240168;26377;30955;320207;57257;666513;74769;83490
path:00140_19	Steroid hormone biosynthesis	8/1751	49/36707	0.00207443	0.229973	100727;105349;13074;13075;13079;15486;15493;22238	100041375;100559;100727;105349;110115;112417;13072;13074;13075;13076;13079;13112;13113;13114;13122;14979;15483;15486;15487;15492;15493;15495;15496;15497;208665;20905;22236;22238;231396;243085;27400;337924;394430;394432;394433;394434;394435;394436;53973;54200;552899;56388;57357;71773;72094;78925;94215;94224;94284
path:00140_20	Steroid hormone biosynthesis	8/1751	49/36707	0.00207443	0.229973	100727;105349;13074;13075;13079;15486;15493;22238	100041375;100559;100727;105349;110115;112417;13072;13074;13075;13076;13079;13112;13113;13114;13122;14979;15483;15486;15487;15492;15493;15495;15496;15497;208665;20905;22236;22238;231396;243085;27400;337924;394430;394432;394433;394434;394435;394436;53973;54200;552899;56388;57357;71773;72094;78925;94215;94224;94284
path:00140_21	Steroid hormone biosynthesis	8/1751	49/36707	0.00207443	0.229973	100727;105349;13074;13075;13079;15486;15493;22238	100041375;100559;100727;105349;110115;112417;13072;13074;13075;13076;13079;13112;13113;13114;13122;14979;15483;15486;15487;15492;15493;15495;15496;15497;208665;20905;22236;22238;231396;243085;27400;337924;394430;394432;394433;394434;394435;394436;53973;54200;552899;56388;57357;71773;72094;78925;94215;94224;94284
path:00250_1	Alanine, aspartate and glutamate metabolism	5/1751	20/36707	0.00208694	0.229973	108682;11611;14204;69719;70503	100328588;100470;108682;109900;11484;11564;11565;11566;11611;11898;14204;14718;14719;268782;27053;52633;69719;70503;73988;76282
path:00592_1	alpha-Linolenic acid metabolism	5/1751	20/36707	0.00208694	0.229973	18780;26970;271844;56473;665270	18778;18780;18781;18782;18783;18784;211429;232889;237625;26565;26970;26971;271844;329502;53357;56473;66350;665270;69836;78390
path:00592_5	alpha-Linolenic acid metabolism	5/1751	20/36707	0.00208694	0.229973	18780;26970;271844;56473;665270	18778;18780;18781;18782;18783;18784;211429;232889;237625;26565;26970;26971;271844;329502;53357;56473;66350;665270;69836;78390
path:04141_21	Protein processing in endoplasmic reticulum	5/1751	20/36707	0.00208694	0.229973	15502;15511;193740;66326;81489	13002;15481;15482;15502;15511;15512;193740;216080;218793;22193;22194;231098;56424;56445;56550;56709;56812;66105;66326;81489
path:00140_10	Steroid hormone biosynthesis	8/1751	50/36707	0.00236792	0.229973	100727;105349;13074;13075;13079;15486;15493;22238	100041375;100559;100727;105349;110115;112417;13070;13072;13074;13075;13076;13079;13112;13113;13114;13122;14979;15483;15486;15487;15492;15493;15495;15496;15497;208665;20905;22236;22238;231396;243085;27400;337924;394430;394432;394433;394434;394435;394436;53973;54200;552899;56388;57357;71773;72094;78925;94215;94224;94284
path:00140_16	Steroid hormone biosynthesis	4/1751	13/36707	0.00260808	0.229973	105349;13074;13079;15493	105349;110115;13072;13074;13079;15483;15484;15492;15493;15495;15496;15497;208665
path:05134_10	Legionellosis	4/1751	13/36707	0.00260808	0.229973	14825;16193;21898;21926	12475;14825;16159;16160;16176;16193;17874;20310;21898;21926;24088;330122;53791
path:00500_3	Starch and sucrose metabolism	5/1751	21/36707	0.00263252	0.229973	14377;14378;209558;216558;232714	103988;14377;14378;14387;14751;14936;15275;15277;18605;209558;212032;216019;216558;22235;232493;232714;66681;68401;69983;72157;76051
path:00590_1	Arachidonic acid metabolism	10/1751	75/36707	0.00291921	0.229973	13119;14780;18780;19225;226143;230459;26970;271844;665270;71519	100040843;100066;106648;107141;11684;11685;11686;11687;11688;11689;13088;13089;13090;13094;13095;13096;13097;13098;13099;13106;13109;13110;13117;13118;13119;13850;14775;14776;14778;14780;18778;18780;18781;18782;18783;18784;19224;19225;208285;211429;226105;226143;230459;230639;232889;237625;242546;243881;26565;26970;26971;271844;277753;320997;329502;404195;433247;435802;53357;631304;66350;665095;6…
path:00500_10	Starch and sucrose metabolism	8/1751	52/36707	0.00305181	0.229973	100727;14377;14378;209558;216558;22238;232714;58866	100043684;100043686;100043688;100559;100727;103988;109959;110078;110095;112417;11722;14377;14378;14387;14751;14936;15275;15277;18605;19309;209558;212032;216019;216558;22235;22236;22238;231396;232493;232714;243085;394430;394432;394433;394434;394435;394436;552899;58866;66681;67883;68401;69983;70974;71773;72094;72157;74185;76051;77559;94215;94284
path:00500_11	Starch and sucrose metabolism	8/1751	52/36707	0.00305181	0.229973	100727;14377;14378;209558;216558;22238;232714;58866	100043684;100043686;100043688;100559;100727;103988;109959;110078;110095;112417;11722;14377;14378;14387;14751;14936;15275;15277;18605;19309;209558;212032;216019;216558;22235;22236;22238;231396;232493;232714;243085;394430;394432;394433;394434;394435;394436;552899;58866;66681;67883;68401;69983;70974;71773;72094;72157;74185;76051;77559;94215;94284
path:00500_13	Starch and sucrose metabolism	3/1751	7/36707	0.00328114	0.229973	209558;216558;58866	14936;18605;209558;216558;22235;232493;58866
path:00590_3	Arachidonic acid metabolism	10/1751	77/36707	0.0035464	0.229973	13119;14780;18780;19225;226143;230459;26970;271844;665270;71519	100040843;100066;106648;107141;11684;11685;11686;11687;11688;11689;13088;13089;13090;13094;13095;13096;13097;13098;13099;13106;13109;13110;13117;13118;13119;13850;14775;14776;14778;14780;16993;17001;18778;18780;18781;18782;18783;18784;19224;19225;208285;211429;226105;226143;230459;230639;232889;237625;242546;243881;26565;26970;26971;271844;277753;320997;329502;404195;433247;435802;53357;631304;66…
path:00140_6	Steroid hormone biosynthesis	6/1751	32/36707	0.00363573	0.229973	105349;13074;13075;13079;15486;15493	100041375;105349;110115;13070;13072;13074;13075;13076;13079;13112;13113;13114;13122;13123;14979;15486;15487;15492;15493;15495;15496;15497;208665;20905;27400;337924;53973;54200;56388;57357;78925;94224
path:00140_7	Steroid hormone biosynthesis	6/1751	32/36707	0.00363573	0.229973	105349;13074;13075;13079;15486;15493	100041375;105349;110115;13070;13072;13074;13075;13076;13079;13112;13113;13114;13122;13123;14979;15486;15487;15492;15493;15495;15496;15497;208665;20905;27400;337924;53973;54200;56388;57357;78925;94224
path:00140_9	Steroid hormone biosynthesis	6/1751	32/36707	0.00363573	0.229973	105349;13074;13075;13079;15486;15493	100041375;105349;110115;13070;13072;13074;13075;13076;13079;13112;13113;13114;13122;13123;14979;15486;15487;15492;15493;15495;15496;15497;208665;20905;27400;337924;53973;54200;56388;57357;78925;94224
path:04610_1	Complement and coagulation cascades	6/1751	32/36707	0.00363573	0.229973	12902;13136;13137;18816;20700;20702	11537;12263;12266;12267;12268;12628;12630;12902;12946;13136;13137;14061;14068;15139;16621;16644;17221;18787;18791;18792;18815;18816;19123;19128;20700;20701;20702;20703;20704;232345;385643;58992
path:04610_6	Complement and coagulation cascades	6/1751	32/36707	0.00363573	0.229973	12902;13136;13137;18816;20700;20702	11537;12263;12266;12267;12268;12628;12630;12902;12946;13136;13137;14061;15139;16621;16644;17221;18787;18791;18792;18793;18815;18816;19123;19128;20700;20701;20702;20703;20704;232345;385643;58992
path:00500_12	Starch and sucrose metabolism	6/1751	33/36707	0.00426706	0.229973	14377;14378;209558;216558;232714;58866	100043684;100043686;100043688;103988;109959;110078;110095;11722;14377;14378;14387;14751;14936;15275;15277;18605;19309;209558;212032;216019;216558;22235;232493;232714;58866;66681;68401;69983;70974;72157;74185;76051;77559
path:00982_6	Drug metabolism - cytochrome P450	6/1751	33/36707	0.00426706	0.229973	100727;13101;22238;223706;380997;71754	100041375;100559;100727;112417;13101;13105;13112;13113;13114;22236;22238;223706;231396;243085;337924;380997;394430;394432;394433;394434;394435;394436;53973;545123;552899;56388;56448;71754;71773;72094;76279;94215;94284
path:00590_5	Arachidonic acid metabolism	10/1751	79/36707	0.00427594	0.229973	109857;13119;18780;19225;226143;230459;26970;271844;665270;71519	100040843;100043508;100066;106648;107141;109857;11684;11685;11686;11687;11688;11689;12408;12409;13088;13089;13090;13094;13095;13096;13097;13098;13099;13106;13109;13110;13117;13118;13119;18778;18780;18781;18782;18783;18784;19215;19223;19224;19225;208285;211429;21391;226105;226143;230459;230639;232889;237625;242546;243881;26565;26970;26971;271844;277753;320997;329502;404195;433247;435802;53357;5448…
path:00140_3	Steroid hormone biosynthesis	4/1751	15/36707	0.00461293	0.229973	105349;13074;13079;15493	105349;110115;13070;13072;13074;13079;13123;15492;15493;15495;15496;15497;208665;20905;54200
path:00140_4	Steroid hormone biosynthesis	4/1751	15/36707	0.00461293	0.229973	105349;13074;13079;15493	105349;110115;13070;13072;13074;13079;13123;15492;15493;15495;15496;15497;208665;20905;54200
path:00140_14	Steroid hormone biosynthesis	4/1751	15/36707	0.00461293	0.229973	105349;13074;13079;15493	105349;110115;13070;13072;13074;13079;13123;15492;15493;15495;15496;15497;208665;20905;54200
path:00601_1	Glycosphingolipid biosynthesis - lacto and neolacto series	4/1751	15/36707	0.00461293	0.229973	14345;14595;56546;80908	108902;14343;14344;14345;14348;14538;14595;231727;53625;54613;56375;56546;57370;72297;80908
path:04670_11	Leukocyte transendothelial migration	4/1751	15/36707	0.00461293	0.229973	12386;17898;17906;67268	11461;11465;11848;12385;12386;17898;17906;17907;19877;216033;59310;67268;67653;67938;98932
path:00982_10	Drug metabolism - cytochrome P450	6/1751	34/36707	0.00497573	0.229973	13101;223706;226143;380997;71754;71872	100041375;107141;109731;11761;13095;13096;13097;13098;13099;13101;13105;13112;13113;13114;17161;213043;223706;226105;226143;337924;380997;404195;433247;53973;545123;56388;56448;69888;71724;71754;71872;72082;72303;76279
path:00630_10	Glyoxylate and dicarboxylate metabolism	3/1751	8/36707	0.00506416	0.229973	11611;15112;56185	110821;11611;15112;17850;56185;66904;73724;76238
path:04260_1	Cardiac muscle contraction	3/1751	8/36707	0.00506416	0.229973	11464;21924;22003	11464;21924;21954;21956;22003;22004;326618;59069
path:04260_2	Cardiac muscle contraction	3/1751	8/36707	0.00506416	0.229973	11464;21924;22003	11464;21924;21954;21956;22003;22004;326618;59069
path:04612_2	Antigen processing and presentation	3/1751	8/36707	0.00506416	0.229973	12265;18046;19727	12265;12912;170767;18044;18045;18046;19727;53970
path:04744_1	Phototransduction	3/1751	8/36707	0.00506416	0.229973	12788;333329;70405	12313;12314;12315;12788;333329;494124;70405;80796
path:05410_3	Hypertrophic cardiomyopathy (HCM)	3/1751	8/36707	0.00506416	0.229973	11464;21924;22003	11464;21924;21954;21956;22003;22004;326618;59069
path:05414_4	Dilated cardiomyopathy	3/1751	8/36707	0.00506416	0.229973	11464;21924;22003	11464;21924;21954;21956;22003;22004;326618;59069
path:04110_7	Cell cycle	6/1751	35/36707	0.00576705	0.247075	107995;12531;209091;229776;381759;55948	107995;12442;12531;12532;12534;12649;13197;17222;17873;18538;18817;209091;217232;218294;22059;22390;229776;23882;268697;268930;381759;434175;50883;52206;52563;55948;56317;56371;59008;66156;66440;68999;69010;69957;99152
path:00500_2	Starch and sucrose metabolism	7/1751	46/36707	0.00581098	0.247075	100727;14377;14378;209558;216558;22238;232714	100559;100727;103988;110078;110095;112417;14377;14378;14387;14751;14936;15275;15277;18605;19309;209558;212032;216019;216558;22235;22236;22238;231396;232493;232714;243085;394430;394432;394433;394434;394435;394436;552899;66681;67883;68401;69983;70974;71773;72094;72157;74185;76051;77559;94215;94284
path:00052_6	Galactose metabolism	5/1751	25/36707	0.0058675	0.247075	14377;14378;14595;216558;69976	103988;11605;11677;11997;12091;14187;14377;14378;14430;14595;14635;15275;15277;16770;212032;216019;216558;226413;53418;66681;67861;68401;69976;72157;74246
path:04920_3	Adipocytokine signaling pathway	5/1751	25/36707	0.0058675	0.247075	11450;14377;14378;16846;18534	105787;108079;108097;108099;11450;12702;14377;14378;16452;16846;16847;18534;19013;19079;19082;20525;20528;207565;20869;241113;55984;68401;68465;72674;74551
path:00590_2	Arachidonic acid metabolism	10/1751	84/36707	0.00662106	0.265395	13119;14780;18780;19225;226143;230459;26970;271844;665270;71519	100040843;100043508;100066;106648;107141;11684;11685;11686;11687;11688;11689;13088;13089;13090;13094;13095;13096;13097;13098;13099;13106;13109;13110;13117;13118;13119;13850;14775;14776;14778;14780;18778;18780;18781;18782;18783;18784;19215;19223;19224;19225;208285;211429;21391;226105;226143;230459;230639;232889;237625;242546;243881;26565;26970;26971;271844;277753;320997;329502;404195;433247;435802…
path:04110_2	Cell cycle	6/1751	36/36707	0.00664633	0.265395	107995;12531;209091;229776;381759;55948	107995;12236;12237;12442;12531;12532;12534;13197;17222;17873;18817;209091;217232;218294;22390;229776;23882;268697;268930;30939;381759;434175;52206;52563;55948;56150;56317;56371;59008;66156;66440;68999;69010;69957;71890;99152
path:04512_3	ECM-receptor interaction	6/1751	36/36707	0.00664633	0.265395	12505;12824;12827;12828;12842;71355	12505;12814;12815;12824;12825;12826;12827;12828;12829;12830;12831;12832;12833;12834;12835;12842;12843;14268;16772;16773;16774;16775;16776;16777;16779;16780;16782;226519;23928;245026;373864;53867;665033;68553;71355;94216
path:00565_3	Ether lipid metabolism	5/1751	26/36707	0.00698375	0.274142	18606;18780;26970;271844;665270	18606;18778;18780;18781;18782;18783;18784;18805;18806;211429;232889;237625;26565;26970;26971;271844;28042;320981;329502;53357;66350;665270;69836;78390;99010;99712
path:04360_11	Axon guidance	3/1751	9/36707	0.0073283	0.278432	117600;19876;20562	117600;12540;14270;19649;19876;20562;20563;259302;268902
path:00140_11	Steroid hormone biosynthesis	4/1751	17/36707	0.00745372	0.278432	105349;13074;13079;15493	105349;110115;13070;13072;13074;13079;13123;15483;15484;15492;15493;15495;15496;15497;208665;20905;54200
path:00601_3	Glycosphingolipid biosynthesis - lacto and neolacto series	4/1751	17/36707	0.00745372	0.278432	14345;14595;56546;80908	108902;14343;14344;14345;14348;14538;14594;14595;231727;53418;53625;54613;56375;56546;57370;72297;80908
path:04512_27	ECM-receptor interaction	6/1751	38/36707	0.00868979	0.319453	109700;12824;12827;12828;12842;71355	109700;12814;12815;12824;12825;12826;12827;12828;12829;12830;12831;12832;12833;12834;12835;12842;12843;16398;16400;16412;16772;16773;16774;16775;16776;16777;16779;16780;16782;226519;23928;245026;373864;53867;665033;68553;71355;94216
path:00380_12	Tryptophan metabolism	4/1751	18/36707	0.00922655	0.328749	11671;14204;21990;76507	100328588;100470;109731;110695;11669;11671;13195;14204;15930;17161;209176;216343;21990;56720;56752;72535;73988;76507
path:00630_1	Glyoxylate and dicarboxylate metabolism	4/1751	18/36707	0.00922655	0.328749	11611;15112;56185;71832	108037;110821;11428;11429;11611;12974;14645;15112;17448;17449;20425;56185;66904;67078;68133;68180;71832;76238
