# Supplementary material for: Identification and analysis of a key long non‐coding RNAs (lncRNAs)‐associated module reveal functional lncRNAs in cardiac hypertrophy
Source: J Cell Mol Med. 2017 Nov 20;22(2):892–903. doi: 10.1111/jcmm.13376 (PMC5783834; doi:10.1111/jcmm.13376)
Supplement: Supplementary file 6 — Table S4 Annotation of all nodes in CHLPN. [file JCMM-22-892-s006.xls]

## Sheet: Sheet1
Type: 2 represent the lncRNA, 1 represent the seed node, 0 represent common gene
Entrez_ID	Type	Symbol	Log2FoldChange
15397	2	Hoxa11os	1.07707
27493	2	A230006K03Rik	1.5401
66503	2	1810034E14Rik	0.662533
66709	2	4921507G05Rik	-1.12637
67194	2	2700038G22Rik	1.49596
67791	2	6530411M01Rik	1.39469
68127	2	B230217C12Rik	-1.42795
68285	2	C630043F03Rik	1.34964
68314	2	Hnf4aos	0.531433
68690	2	1110028F11Rik	-1.33682
68790	2	Fendrr	1.65718
68986	2	Gad1os	1.04418
69066	2	1810010H24Rik	1.10066
69248	2	2610035F20Rik	1.29352
69338	2	1700003D09Rik	1.03476
69881	2	2010320O07Rik	-2.07029
69952	2	Tunar	1.11558
70003	2	1700028I16Rik	1.07134
70057	2	2210008F06Rik	2.16969
70593	2	5730457N03Rik	1.43992
70845	2	4921508D12Rik	1.47712
70883	2	4921509A06Rik	1.07605
70898	2	Slain1os	1.1623
70955	2	4931403M11Rik	1.08569
70966	2	4931415C17Rik	-1.73942
71009	2	4933407I08Rik	1.23802
71054	2	Ppp2r2cos	1.39545
71122	2	4933408N05Rik	1.14594
71234	2	4933427E13Rik	1.62794
71235	2	4933427I22Rik	1.0071
71523	2	8430429K09Rik	0.61414
72326	2	2500004C02Rik	-1.25249
72438	2	2510016G02Rik	-1.2252
72588	2	2700012I20Rik	-1.68915
73216	2	B9d1os	-1.21048
73321	2	1700042O10Rik	1.06882
73326	2	4932702P03Rik	1.37092
73331	2	1700034P13Rik	-1.04076
73516	2	1700086O06Rik	1.40933
73558	2	1700110K17Rik	2.08948
73814	2	4930403O15Rik	-1.09443
73938	2	4930412B13Rik	1.19433
73985	2	4930445N18Rik	0.996971
74092	2	Tbc1d22bos	1.52432
74475	2	4933431K23Rik	-1.29083
74518	2	8430419K02Rik	-1.18469
74621	2	4930432L08Rik	-1.21673
74671	2	4930448D08Rik	-1.1332
74712	2	4930511A02Rik	2.31023
74989	2	Csmd2os	1.79591
75043	2	4930507D10Rik	-1.09142
75060	2	4930506C21Rik	1.43121
75151	2	Ccdc42os	1.17966
75163	2	4930542C16Rik	1.21618
75166	2	4930533B01Rik	1.08557
75231	2	4930529I22Rik	1.2099
75280	2	4930554G24Rik	1.26847
75395	2	Hoxb5os	1.08487
75614	2	Rab26os	1.4483
75722	2	4932412D23Rik	-1.73825
75802	2	4930458D05Rik	-1.91587
75814	2	4930467D21Rik	-1.02445
75957	2	Mir17hg	-0.520387
75984	2	5031415H12Rik	1.34117
76237	2	6430628N08Rik	-2.42831
76991	2	1700061E18Rik	1.20403
77103	2	5330439A09Rik	-1.88346
77119	2	7630403G23Rik	1.23687
77323	2	9430041J12Rik	2.14166
77594	2	4930552P12Rik	-1.09882
77822	2	Ube4bos1	1.13919
77857	2	9430065F17Rik	-1.20071
78105	2	Grip1os1	2.49929
78263	2	4632411P08Rik	1.60399
78723	2	Pramef12os	1.25819
78758	2	4921518K17Rik	1.1294
98452	2	Celrr	-1.1572
100165	2	AI507597	-1.10853
100215	2	Gm11266	1.20768
101694	2	AI854517	1.82227
104522	2	AU040972	1.0521
109202	2	A930024E05Rik	1.23017
110333	2	Rmst	1.06802
112414	2	4930540M05Rik	1.56899
228025	2	Gm17250	1.42277
319208	2	4930403D09Rik	1.71047
319336	2	C130036L24Rik	1.3981
319454	2	Rptoros	1.86343
319830	2	1500004A13Rik	0.742171
319894	2	E330017L17Rik	-0.607127
320026	2	A330076H08Rik	1.46572
320152	2	4930412C18Rik	-1.15232
320174	2	A830082K12Rik	0.731831
320203	2	C130071C03Rik	-1.63491
320323	2	A930038B10Rik	1.40053
320453	2	A730090H04Rik	-1.42599
320606	2	3632454L22Rik	2.50895
320614	2	A330033J07Rik	1.65522
320846	2	A530058N18Rik	0.66417
320879	2	B230217O12Rik	1.0229
321001	2	C230021G24Rik	-1.60925
321014	2	4930473A02Rik	1.3051
329387	2	C230014O12Rik	-1.20865
329735	2	4933431E20Rik	-0.867326
330385	2	9530026P05Rik	-1.95271
414101	2	E130317F20Rik	1.63744
434249	2	Gm5602	-1.75584
442800	2	D430018E03Rik	1.26037
446210	2	AY702103	1.52491
553095	2	Gm17750	2.78848
620695	2	Gm13889	0.451067
623223	2	Gm6410	2.07159
627782	2	Gm6787	0.370051
633947	2	Gm6225	1.67373
636791	2	Gm9866	2.44957
751866	2	Kis2	1.39799
790910	2	Gm11201	2.17892
790912	2	Rab11fip4os1	-1.34138
100036528	2	Gm9872	-1.30787
100036538	2	BC028777	-1.9467
100039239	2	Gm2115	-1.51377
100039684	2	5031434O11Rik	1.14644
100041196	2	Gm13344	-1.18475
100042125	2	Gm15535	2.19561
100042793	2	Gm15234	-2.09736
100043213	2	5330434G04Rik	1.32307
100043305	2	Gm4349	-1.45521
100043424	2	Gm14005	0.563273
100045469	2	Gm14204	1.07428
100047123	2	Gm15743	0.535933
100048019	2	Gm16958	-2.2003
100048701	2	AI847159	2.01717
100126229	2	Gm12758	1.50845
100174921	2	4930505N22Rik	1.62697
100216343	2	Gm17501	1.90719
100329140	2	Mettl5os	1.29923
100379612	2	Gm15886	1.24457
100380944	2	Ino80dos	-1.9955
100415901	2	Gm13648	0.64905
100418192	2	Gm17322	1.05235
100502834	2	Gm15972	-0.874393
100502987	2	Gm17066	1.12875
100503134	2	Gm19569	2.50975
100503380	2	Snhg4	0.393332
100503481	2	4930453H23Rik	1.0063
100503546	2	Gm15958	-1.07744
100503664	2	Gm13012	1.04317
100503783	2	Gm17733	1.13942
100503791	2	Gm16201	1.35844
100503797	2	Gm11738	1.00117
100503812	2	3300002A11Rik	-1.3237
100503826	2	Gm13075	-1.00283
100503859	2	1110015O18Rik	-1.49563
100503924	2	Fcor	-0.626038
100504021	2	Gm17638	0.620727
100504312	2	Gm17597	1.47132
100504350	2	Gm14169	1.03397
100504399	2	C130021I20Rik	0.896187
100504455	2	Gm15834	1.47338
100504464	2	E230016K23Rik	2.31453
100504626	2	Gm16364	-1.2265
100504628	2	Gm20319	1.15599
102633540	2	Gm12300	1.12147
102634580	2	Gm26519	1.65056
102634678	2	Haglr	2.3234
102635569	2	Gm27230	1.06676
102635958	2	Gm20389	1.2369
102636239	2	Gm27042	1.1518
102636681	2	Gm11342	2.31213
102637100	2	Gm26911	1.65678
102638259	2	Gm20616	1.46096
102638632	2	Gm26641	1.83828
102640117	2	Gm15201	-1.47364
11464	1	Actc1	0.48347
11607	1	Agtr1a	-0.289072
11608	1	Agtr1b	-0.0398616
11677	1	Akr1b3	-0.0524387
12061	1	Bdkrb1	0.383862
12062	1	Bdkrb2	-1.52269
12475	1	Cd14	0.00534155
12825	1	Col3a1	0.304376
12843	1	Col1a2	0.405908
13072	1	Cyp11b2	-0.317968
13095	1	Cyp2c29	-0.0540248
13096	1	Cyp2c37	-0.293586
13097	1	Cyp2c38	0.0190604
13098	1	Cyp2c39	0.567781
13099	1	Cyp2c40	0
13106	1	Cyp2e1	0.311208
13109	1	Cyp2j5	-0.143547
13110	1	Cyp2j6	0.199102
13136	1	Cd55	0.351715
13137	1	Daf2	1.37125
13617	1	Ednra	-0.0468743
13618	1	Ednrb	0.41555
14061	1	F2	0.545472
14068	1	F7	-0.494052
16176	1	Il1b	-0.130372
16193	1	Il6	-1.29377
16398	1	Itga2	0.773748
16412	1	Itgb1	0.011437
17449	1	Mdh1	0.137412
17906	1	Myl2	0.459551
18750	1	Prkca	0.11602
18751	1	Prkcb	0.248674
18784	1	Pla2g5	-0.349188
18787	1	Serpine1	-0.0552337
18791	1	Plat	0.259247
18793	1	Plaur	0.294286
19225	1	Ptgs2	0.544971
20525	1	Slc2a1	-0.120072
20528	1	Slc2a4	-0.154748
21898	1	Tlr4	0.638022
21924	1	Tnnc1	0.354522
21926	1	Tnf	1.66261
21954	1	Tnni3	0.233735
22003	1	Tpm1	0.348239
22059	1	Trp53	0.438597
22333	1	Vdac1	0.187145
23797	1	Akt3	0.184666
69888	1	Cyp2c66	0
72303	1	Cyp2c65	0
74519	1	Cyp2j9	0.446639
100066	1	Cyp2j11	0.807382
105675	1	Ppif	0.248392
107141	1	Cyp2c50	-0.560838
110115	1	Cyp11b1	0.187643
230459	1	Cyp2j13	1.87266
242546	1	Cyp2j12	0
404195	1	Cyp2c54	0.846845
433247	1	Cyp2c68	0
665095	1	Cyp2j8	0
11350	0	Abl1	0.130324
11352	0	Abl2	0.398889
11428	0	Aco1	-0.230147
11429	0	Aco2	0.0600299
11441	0	Chrna7	-0.560606
11450	0	Adipoq	-1.97051
11461	0	Actb	0.236172
11465	0	Actg1	-0.0363217
11484	0	Aspa	0.401339
11537	0	Cfd	-0.706288
11548	0	Adra1b	-0.435856
11549	0	Adra1a	-0.185673
11550	0	Adra1d	0
11564	0	Adsl	-0.126559
11565	0	Adssl1	0.103017
11566	0	Adss	-0.4242
11605	0	Gla	0.0523843
11611	0	Agxt	1.08758
11651	0	Akt1	0.0580736
11652	0	Akt2	-0.11948
11669	0	Aldh2	-0.185469
11671	0	Aldh3a2	0.314985
11684	0	Alox12	0.070622
11685	0	Alox12e	-0.530461
11686	0	Alox12b	0.660759
11687	0	Alox15	-0.497796
11688	0	Alox8	-0.425696
11689	0	Alox5	-0.507968
11722	0	Amy1	-0.272225
11739	0	Slc25a4	0.255098
11740	0	Slc25a5	0.178243
11761	0	Aox1	-0.169285
11848	0	Rhoa	-0.0275051
11898	0	Ass1	0
11937	0	Atp2a1	-0.60058
11938	0	Atp2a2	0.279777
11941	0	Atp2b2	0.403709
11997	0	Akr1b7	0.28121
12091	0	Glb1	0.00754862
12229	0	Btk	0.89579
12236	0	Bub1b	-0.0550153
12237	0	Bub3	-0.0286777
12263	0	C2	-0.462262
12265	0	Ciita	-1.36829
12266	0	C3	-0.13138
12267	0	C3ar1	0.316433
12268	0	C4b	0
12286	0	Cacna1a	-0.273777
12287	0	Cacna1b	-0.192079
12288	0	Cacna1c	-0.0920121
12289	0	Cacna1d	-0.669778
12290	0	Cacna1e	-0.68587
12291	0	Cacna1g	-0.305653
12292	0	Cacna1s	0.0400823
12313	0	Calm1	0.0456335
12314	0	Calm2	0.09366
12315	0	Calm3	0.0524434
12385	0	Ctnna1	-0.0668499
12386	0	Ctnna2	1.94852
12389	0	Cav1	0.300741
12408	0	Cbr1	0.0910168
12409	0	Cbr2	-0.092835
12425	0	Cckar	1.33388
12426	0	Cckbr	0.259617
12442	0	Ccnb2	0.279869
12478	0	Cd19	-1.20283
12483	0	Cd22	-0.157313
12505	0	Cd44	0.617513
12517	0	Cd72	0.42372
12518	0	Cd79a	1.23205
12531	0	Cdc25b	1.43092
12532	0	Cdc25c	-0.136181
12534	0	Cdk1	0.327968
12540	0	Cdc42	-0.0283993
12628	0	Cfh	0.0262653
12630	0	Cfi	0.123045
12649	0	Chek1	-0.137049
12669	0	Chrm1	0.23348
12671	0	Chrm3	-1.06261
12702	0	Socs3	-0.188993
12788	0	Cnga1	1.24981
12814	0	Col11a1	-0.690582
12815	0	Col11a2	-0.0133259
12824	0	Col2a1	1.3632
12826	0	Col4a1	0.438146
12827	0	Col4a2	0.513479
12828	0	Col4a3	1.37933
12829	0	Col4a4	-0.932455
12830	0	Col4a5	-0.0662803
12831	0	Col5a1	0.330823
12832	0	Col5a2	0.429066
12833	0	Col6a1	0.207981
12834	0	Col6a2	0.175583
12835	0	Col6a3	0.0864119
12842	0	Col1a1	0.67989
12902	0	Cr2	1.55211
12912	0	Creb1	-0.206046
12946	0	Cr1l	0.0158672
12974	0	Cs	0.0248901
13002	0	Dnajc5	-0.0584931
13070	0	Cyp11a1	0.338639
13074	0	Cyp17a1	1.0199
13075	0	Cyp19a1	-1.24363
13076	0	Cyp1a1	-0.173274
13079	0	Cyp21a1	1.05267
13085	0	Cyp2a12	0.764103
13086	0	Cyp2a4	0
13087	0	Cyp2a5	0
13088	0	Cyp2b10	0.08024
13089	0	Cyp2b13	0.370988
13090	0	Cyp2b19	0.455253
13094	0	Cyp2b9	-0.569987
13101	0	Cyp2d10	1.40945
13105	0	Cyp2d9	0.211545
13112	0	Cyp3a11	0.127561
13113	0	Cyp3a13	-0.432642
13114	0	Cyp3a16	0.613415
13117	0	Cyp4a10	-0.0795337
13118	0	Cyp4a12b	0
13119	0	Cyp4a14	1.27403
13122	0	Cyp7a1	-0.232556
13123	0	Cyp7b1	-0.218142
13195	0	Ddc	0.0682265
13197	0	Gadd45a	-0.27425
13649	0	Egfr	-0.0354696
13850	0	Ephx2	-0.0838161
13866	0	Erbb2	-0.102429
13867	0	Erbb3	-0.0331322
13869	0	Erbb4	1.01511
14062	0	F2r	-0.0369294
14187	0	Akr1b8	0.393
14204	0	Il4i1	0.853071
14268	0	Fn1	0.0301366
14270	0	Srgap2	0.118361
14343	0	Fut1	-0.08929
14344	0	Fut2	-0.409539
14345	0	Fut4	1.11692
14348	0	Fut9	0.0400112
14360	0	Fyn	0.0981096
14377	0	G6pc	1.50815
14378	0	G6pc2	-1.61311
14387	0	Gaa	-0.00822426
14430	0	Galt	-0.0841114
14538	0	Gcnt2	0.0160542
14594	0	Ggta1	0.419744
14595	0	B4galt1	0.246123
14598	0	Ggt1	0.708345
14635	0	Galk1	-0.210536
14672	0	Gna11	0.183596
14675	0	Gna14	-0.0988038
14676	0	Gna15	0.491075
14682	0	Gnaq	0.127911
14718	0	Got1	0.0783698
14719	0	Got2	0.00759581
14751	0	Gpi1	0.0509612
14775	0	Gpx1	0.141289
14776	0	Gpx2	0.23927
14778	0	Gpx3	0.0448548
14780	0	Gpx5	1.16875
14784	0	Grb2	-0.0991328
14810	0	Grin1	0.19165
14811	0	Grin2a	-0.375016
14813	0	Grin2c	0.203067
14814	0	Grin2d	-0.00360949
14825	0	Cxcl1	-0.560067
14829	0	Grpr	0.886818
14936	0	Gys1	0.0215265
14979	0	H2-Ke6	0
15112	0	Hao1	1.0908
15139	0	Hc	-0.527188
15170	0	Ptpn6	-0.0212236
15275	0	Hk1	0.0204275
15277	0	Hk2	0.0648509
15465	0	Hrh1	0.492828
15481	0	Hspa8	0.0113975
15482	0	Hspa1l	0.0268193
15483	0	Hsd11b1	-0.0537773
15484	0	Hsd11b2	0.83016
15486	0	Hsd17b2	1.3857
15487	0	Hsd17b3	0.0510268
15492	0	Hsd3b1	-0.10129
15493	0	Hsd3b2	-1.22448
15495	0	Hsd3b4	0
15496	0	Hsd3b5	-0.807564
15497	0	Hsd3b6	0
15502	0	Dnaja1	-0.499586
15511	0	Hspa1b	-1.70652
15512	0	Hspa2	-0.217739
15558	0	Htr2a	0
15559	0	Htr2b	-0.4641
15560	0	Htr2c	0.210734
15930	0	Ido1	-0.0959189
15985	0	Cd79b	0.666296
16159	0	Il12a	0.347821
16160	0	Il12b	-0.203261
16177	0	Il1r1	0.0592274
16178	0	Il1r2	-1.02997
16400	0	Itga3	-0.295059
16438	0	Itpr1	-0.226495
16439	0	Itpr2	0.211094
16440	0	Itpr3	1.37825
16452	0	Jak2	-0.266059
16621	0	Klkb1	0.563393
16644	0	Kng1	0.30504
16770	0	Lalba	-0.204586
16772	0	Lama1	0.25043
16773	0	Lama2	0.102679
16774	0	Lama3	0.428593
16775	0	Lama4	0.321638
16776	0	Lama5	-0.111871
16777	0	Lamb1	0.182664
16779	0	Lamb2	-0.243486
16780	0	Lamb3	-0.106852
16782	0	Lamc2	0.204812
16846	0	Lep	1.30295
16847	0	Lepr	0.258236
16867	0	Lhcgr	-0.724376
16993	0	Lta4h	0.000811708
17001	0	Ltc4s	-0.645769
17060	0	Blnk	-0.190626
17096	0	Lyn	0.408763
17161	0	Maoa	-0.263279
17221	0	Cd46	-0.622626
17222	0	Anapc1	0.0293744
17448	0	Mdh2	0.226552
17850	0	Mut	-0.0510497
17873	0	Gadd45b	-0.155997
17874	0	Myd88	0.151606
17898	0	Myl7	-2.83387
17907	0	Mylpf	0.605989
18033	0	Nfkb1	0.183201
18044	0	Nfya	-0.102492
18045	0	Nfyb	-0.00854202
18046	0	Nfyc	-0.258316
18216	0	Ntsr1	-0.582788
18430	0	Oxtr	0.469415
18436	0	P2rx1	-0.135749
18438	0	P2rx4	-0.0286015
18439	0	P2rx7	0.0769578
18440	0	P2rx6	0.109862
18534	0	Pck1	1.42425
18538	0	Pcna	0
18595	0	Pdgfra	-0.0455773
18596	0	Pdgfrb	0.0475413
18605	0	Enpp1	0.0624901
18606	0	Enpp2	-0.705519
18706	0	Pik3ca	0.00100639
18707	0	Pik3cd	0.128345
18708	0	Pik3r1	-0.183181
18709	0	Pik3r2	-0.244449
18710	0	Pik3r3	0.0406832
18752	0	Prkcg	0.29522
18778	0	Pla2g1b	-0.333295
18780	0	Pla2g2a	-1.7406
18781	0	Pla2g2c	0.0805486
18782	0	Pla2g2d	0.326998
18783	0	Pla2g4a	0.16709
18792	0	Plau	0.517114
18795	0	Plcb1	0.164251
18796	0	Plcb2	-0.874658
18797	0	Plcb3	-0.535919
18798	0	Plcb4	0.236311
18799	0	Plcd1	-0.312953
18802	0	Plcd4	0.668049
18803	0	Plcg1	0.142941
18805	0	Pld1	-0.20337
18806	0	Pld2	0.558267
18815	0	Plg	0.123682
18816	0	Serpinf2	1.46853
18817	0	Plk1	0.532183
19013	0	Ppara	-0.220427
19079	0	Prkab1	-0.248311
19082	0	Prkag1	-0.00438902
19123	0	Proc	-0.000194459
19128	0	Pros1	-0.00420403
19204	0	Ptafr	0
19215	0	Ptgds	0.176368
19216	0	Ptger1	0.214651
19218	0	Ptger3	0.440919
19220	0	Ptgfr	0.371474
19223	0	Ptgis	0.03199
19224	0	Ptgs1	-0.145757
19229	0	Ptk2b	0.403179
19309	0	Pygm	-0.120813
19353	0	Rac1	0.0661557
19354	0	Rac2	0.475859
19649	0	Robo3	0.0484406
19697	0	Rela	0.153077
19727	0	Rfxank	0.293657
19876	0	Robo1	1.23602
19877	0	Rock1	0.0834904
20190	0	Ryr1	0.0374744
20191	0	Ryr2	-0.0454567
20192	0	Ryr3	-1.1818
20310	0	Cxcl2	0.145699
20425	0	Shmt1	0.481476
20541	0	Slc8a1	0.320635
20562	0	Slit1	1.1461
20563	0	Slit2	0.719665
20700	0	Serpina1a	1.49068
20701	0	Serpina1b	0.521248
20702	0	Serpina1c	-1.76757
20703	0	Serpina1d	0
20704	0	Serpina1e	0
20869	0	Stk11	-0.1201
20905	0	Sts	0
20963	0	Syk	0.107234
21336	0	Tacr1	0.945687
21337	0	Tacr2	-0.289427
21338	0	Tacr3	-0.320134
21390	0	Tbxa2r	0.316174
21391	0	Tbxas1	0.549533
21925	0	Tnnc2	2.05083
21956	0	Tnnt2	0.31618
21990	0	Tph1	1.33802
22004	0	Tpm2	-0.00851118
22045	0	Trhr	0.137408
22193	0	Ube2e3	-0.350216
22194	0	Ube2e1	0
22235	0	Ugdh	0.0116741
22236	0	Ugt1a2	0
22238	0	Ugt2b5	1.54207
22324	0	Vav1	-0.70071
22325	0	Vav2	-0.304679
22334	0	Vdac2	0.238148
22335	0	Vdac3	0
22390	0	Wee1	-0.535243
23882	0	Gadd45g	-0.0925314
23887	0	Ggt5	0.116079
23928	0	Lamc3	0.56936
24088	0	Tlr2	0.127258
26361	0	Avpr1b	0.0490334
26377	0	Dapp1	-0.109172
26565	0	Pla2g10	0.263297
26970	0	Pla2g2e	1.42205
26971	0	Pla2g2f	0.646908
27053	0	Asns	0.137918
27400	0	Hsd17b6	-0.611201
28042	0	Ept1	0.170536
30939	0	Pttg1	0.0748624
30955	0	Pik3cg	0.150582
50883	0	Chek2	0.330383
52206	0	Anapc4	0.0206022
52563	0	Cdc23	-0.0907669
52633	0	Nit2	-0.0558457
53313	0	Atp2a3	-0.299874
53357	0	Pla2g6	0.301819
53418	0	B4galt2	0.166898
53625	0	B3gnt2	0
53791	0	Tlr5	0
53867	0	Col5a3	-0.120578
53970	0	Rfx5	0.269146
53973	0	Cyp3a41a	0
54140	0	Avpr1a	0.12473
54200	0	Sult2b1	0.424148
54486	0	Hpgds	0.651327
54613	0	St3gal6	-0.0587409
54652	0	Cacna1f	-0.859863
55948	0	Sfn	1.95069
55984	0	Camkk1	0.44247
56150	0	Mad2l1	0.256675
56185	0	Hao2	2.06162
56317	0	Anapc7	-0.0325272
56351	0	Ptges3	0.0857677
56371	0	Fzr1	-0.0465769
56375	0	B4galt4	-0.167476
56388	0	Cyp3a25	0.0850365
56424	0	Stub1	0
56445	0	Dnaja2	-0.131538
56448	0	Cyp2d22	-0.130716
56473	0	Fads2	1.34623
56546	0	Sec1	0.406651
56550	0	Ube2d2a	-0.313657
56709	0	Dnajb12	-0.25359
56720	0	Tdo2	0.282253
56752	0	Aldh9a1	-0.0773975
56812	0	Dnajb2	0
57257	0	Vav3	0.24501
57260	0	Ltb4r2	0.91798
57357	0	Srd5a3	0.0246645
57370	0	B4galt3	-0.236517
58226	0	Cacna1h	-0.0286299
58861	0	Cysltr1	-0.0710415
58992	0	F12	0.65634
59008	0	Anapc5	0.0158541
59069	0	Tpm3	0.330394
59310	0	Myl10	0.472106
64292	0	Ptges	0.48746
66105	0	Ube2d3	0.0545207
66156	0	Anapc11	-0.208382
66326	0	Dnajc5b	1.02456
66350	0	Pla2g12a	0.126627
66440	0	Cdc26	0.0589121
66469	0	Fam213b	0.231246
66681	0	Pgm1	0.101507
66904	0	Pccb	-0.0995235
67078	0	Pgp	0.0308553
67268	0	Myl12a	0.294348
67305	0	Gpx7	0.0179636
67653	0	4930544G11Rik	-0.295411
67861	0	Akr1b10	-0.065045
67883	0	Uxs1	0.0126838
67938	0	Myl12b	-0.0467857
67972	0	Atp2b1	0.103751
68133	0	Gcsh	-0.168578
68180	0	Hyi	0.387446
68401	0	G6pc3	-0.00668343
68465	0	Adipor2	-0.118589
68553	0	Col6a4	-0.359067
68999	0	Anapc10	-0.0841672
69010	0	Anapc13	0
69590	0	Gpx8	0.279277
69719	0	Cad	-0.35095
69836	0	Pla2g12b	0.166883
69957	0	Cdc16	0.0837652
69976	0	Galk2	0.431054
69983	0	Sis	0
70086	0	Cysltr2	-1.36984
70101	0	Cyp4f16	-0.343918
70405	0	Calml3	1.52234
70503	0	Ddo	-0.410186
70974	0	Pgm2l1	0.17896
71355	0	Col24a1	1.15289
71519	0	Cyp2u1	1.28753
71522	0	Ggt6	1.01437
71724	0	Aox3	-0.467485
71754	0	Cyp2d40	-1.22378
71773	0	Ugt2b1	0.71681
71832	0	Csl	1.5536
71872	0	Aox4	1.54375
71890	0	Mad2l2	0.112487
72082	0	Cyp2c55	0.318928
72094	0	Ugt2a3	0.391381
72157	0	Pgm2	0.00430415
72297	0	B3gnt3	-0.744208
72469	0	Plcd3	-0.183007
72535	0	Aldh1b1	-0.216631
72674	0	Adipor1	-0.122177
73333	0	Slc25a31	-1.69962
73724	0	Mcee	-0.0439544
73988	0	4930438A08Rik	0.916369
74055	0	Plce1	-0.275317
74185	0	Gbe1	-0.035917
74246	0	Gale	0.261015
74551	0	Pck2	0.720739
74769	0	Pik3cb	0.140487
75512	0	Gpx6	-0.429021
76051	0	Ganc	-0.106595
76238	0	Grhpr	0.0699134
76279	0	Cyp2d26	-0.265287
76282	0	Gpt	-0.219696
76507	0	Aoc1	1.90256
77559	0	Agl	-0.292394
78390	0	Pla2g4d	-0.823459
78925	0	Srd5a1	-0.0490919
80796	0	Calm4	-0.227072
80908	0	Abo	-1.11876
81489	0	Dnajb1	-0.705388
83490	0	Pik3ap1	0.534977
94045	0	P2rx5	0.170355
94215	0	Ugt2a1	0.711164
94216	0	Col4a6	0.878729
94224	0	Srd5a2	-0.269781
94284	0	Ugt1a6a	0
96979	0	Ptges2	0.00199612
98932	0	Myl9	-0.172191
99010	0	Lpcat4	-0.374379
99152	0	Anapc2	0.137127
99712	0	Cept1	0.144369
100470	0	Lao1	-0.681459
100559	0	Ugt2b38	-0.658118
100727	0	Ugt2b34	-1.13755
103988	0	Gck	-0.0412957
105349	0	Akr1c18	1.1732
105787	0	Prkaa1	0.189832
106648	0	Cyp4f15	0.432282
107995	0	Cdc20	0.397361
108037	0	Shmt2	0.0956854
108071	0	Grm5	-0.562686
108079	0	Prkaa2	-0.0828725
108097	0	Prkab2	-0.147398
108099	0	Prkag2	-0.147406
108682	0	Gpt2	-0.503715
108902	0	B3gnt1	-0.010859
109305	0	Orai1	-0.0762912
109700	0	Itga1	0.457554
109731	0	Maob	-0.365599
109857	0	Cbr3	0.54554
109900	0	Asl	-0.0616022
109959	0	Amy2a5	0
110078	0	Pygb	-0.153592
110095	0	Pygl	0.426716
110695	0	Aldh7a1	-0.051927
110821	0	Pcca	0.0518094
110891	0	Slc8a2	0.521695
110893	0	Slc8a3	0.168822
112417	0	Ugt2b37	0.855779
114875	0	Plcz1	0.965327
117600	0	Srgap1	0.461422
170732	0	Trhr2	0.706243
170758	0	Rac3	0.0528421
170767	0	Rfxap	-0.0591338
193740	0	Hspa1a	-1.82033
207182	0	Ggt7	0.213404
207565	0	Camkk2	0.126245
208285	0	Cyp4f17	0
208665	0	Akr1d1	0.0587122
209091	0	Ccnb3	2.19533
209176	0	Ido2	-0.378612
209558	0	Enpp3	1.00461
211429	0	Pla2g4b	0
212032	0	Hk3	0.115126
213043	0	Aox2	0
216019	0	Hkdc1	0.312219
216033	0	Ctnna3	0.320794
216080	0	Ube2d1	-0.145888
216343	0	Tph2	-0.677743
216558	0	Ugp2	0.234438
217232	0	Cdc27	-0.0375841
218294	0	Cdc14b	-0.092846
218793	0	Ube2e2	-0.0173067
223706	0	Cyp2d34	-1.21623
226105	0	Cyp2c70	-0.492469
226143	0	Cyp2c44	1.72114
226413	0	Lct	-0.10965
226519	0	Lamc1	0.0115046
228139	0	P2rx3	-0.258322
228550	0	Itpka	-0.359355
229776	0	Cdc14a	-1.21874
230639	0	Cyp4a29	0
231098	0	Dnajc5g	-0.246198
231396	0	Ugt2b36	-0.0343614
231602	0	P2rx2	-0.474023
231727	0	B3gnt4	0
232345	0	A2m	-0.996605
232493	0	Gys2	-0.0949683
232714	0	Mgam	2.27102
232889	0	Pla2g4c	0.104967
233011	0	Itpkc	-0.813287
234779	0	Plcg2	0.209317
237625	0	Pla2g3	0.285762
239556	0	Cacna1i	0
240168	0	Rasgrp3	0.0396292
241113	0	Prkag3	0
243085	0	Ugt2b35	0
243764	0	Chrm2	0
243816	0	Gp6	1.0813
243881	0	Cyp2b23	0
245026	0	Col6a6	0
259302	0	Srgap3	0.351464
268697	0	Ccnb1	0.0555279
268782	0	Agxt2	0.147692
268902	0	Robo2	0
268930	0	Pkmyt1	0.352927
269717	0	Orai2	-0.194914
269999	0	Orai3	0.25267
271844	0	Pla2g4f	1.7876
277753	0	Cyp4a12a	-0.281229
320207	0	Pik3r5	1.32501
320404	0	Itpkb	-0.0344948
320707	0	Atp2b3	0
320981	0	Enpp6	-0.455417
320997	0	Cyp4f39	0
326618	0	Tpm4	0.224016
329502	0	Pla2g4e	0.177851
330122	0	Cxcl3	0.139767
333329	0	Cngb1	1.04966
337924	0	Cyp3a44	-0.922708
373864	0	Col27a1	0.252217
380997	0	Cyp2d12	2.02616
381290	0	Atp2b4	0
381759	0	Wee2	-1.02092
385643	0	Kng2	0
394430	0	Ugt1a10	0
394432	0	Ugt1a7c	0
394433	0	Ugt1a5	0
394434	0	Ugt1a9	0
394435	0	Ugt1a6b	0
394436	0	Ugt1a1	0
434175	0	Gm5593	0
435802	0	Cyp4a30b	0
494124	0	Calm5	0
545123	0	Cyp2d11	0
552899	0	Ugt2a2	0
631304	0	Cyp4f40	0
665033	0	Col6a5	0
665270	0	Plb1	1.48395
666168	0	Cyp4a31	0.0473234
666513	0	Gm11787	0
100040843	0	Cyp4a32	0
100041375	0	Cyp3a41b	0
100043508	0	Gm9769	0
100043684	0	Amy2a4	0
100043686	0	Amy2a3	0
100043688	0	Amy2a2	0
100328588	0	Nup62-il4i1	0
